# Supplementary material for: Tris(biphenyl-4-yl)arsane
Source: Acta Crystallogr Sect E Struct Rep Online. 2011 Jan 22;67(Pt 2):o457–8. doi: 10.1107/S160053681100211X (PMC3051659; doi:10.1107/S160053681100211X)
Supplement: Supplementary file 2 [file e-67-0o457-Isup2.hkl]

# 
# h,k,l, Fc-squared, Fo-squared, sigma(Fo-squared) and status flag 
# 
data_I
_shelx_title '  iakdpas3m in Pc  (100K)' 
_shelx_refln_list_code          4 
_shelx_F_calc_maximum      356.21 
_exptl_crystal_F_000      1104.00 
_reflns_d_resolution_high  0.7697 
 
loop_ 
 _symmetry_equiv_pos_as_xyz 
 'x, y, z' 
 'x, -y, z+1/2' 
 
_cell_length_a    17.3718 
_cell_length_b     5.9561 
_cell_length_c    27.7270 
_cell_angle_alpha  90.000 
_cell_angle_beta  114.762 
_cell_angle_gamma  90.000 
 
_shelx_F_squared_multiplier     1.000 
 
loop_ 
 _refln_index_h 
 _refln_index_k 
 _refln_index_l 
 _refln_F_squared_calc 
 _refln_F_squared_meas 
 _refln_F_squared_sigma 
 _refln_observed_status 
   6   1 -35      192.10      128.75    143.87 o 
   7   1 -35      107.71       24.63    142.70 o 
   8   1 -35      216.17      162.75    144.37 o 
   9   1 -35        7.90     -105.63    130.38 o 
  10   1 -35      635.51      351.93    147.06 o 
  11   1 -35      435.55      378.42    152.49 o 
  12   1 -35      808.71      625.89    160.85 o 
  13   1 -35       16.93       46.59    147.64 o 
  10   0 -34      658.05      422.31    131.63 o 
  11   0 -34       69.66     -135.01    123.65 o 
  12   0 -34      286.03       85.10    132.87 o 
  13   0 -34     1123.21      966.91    160.34 o 
  14   0 -34      120.72      236.59    147.08 o 
  15   0 -34       47.78     -178.48    141.01 o 
   3   1 -34      743.13      962.36    161.66 o 
   4   1 -34       32.28      -27.95    132.15 o 
   5   1 -34      272.48      205.87    141.27 o 
   6   1 -34     1001.87     1037.77    163.21 o 
   7   1 -34      819.55      672.71    156.90 o 
   8   1 -34       60.71     -103.44    133.40 o 
   9   1 -34      124.10       71.19    138.06 o 
  10   1 -34      391.37      296.45    139.82 o 
  11   1 -34      184.57      240.27    142.62 o 
  12   1 -34      455.29      443.32    151.08 o 
  13   1 -34       38.19       68.94    143.27 o 
  14   1 -34      453.62      197.18    157.70 o 
  15   1 -34      904.18      891.53    177.80 o 
   5   2 -34       91.16       13.32    142.17 o 
   6   2 -34       78.40       46.76    140.20 o 
   7   2 -34      173.49      124.68    141.16 o 
   8   2 -34       27.67       93.40    139.50 o 
   9   2 -34       69.82       85.72    139.76 o 
  10   2 -34       10.55      -13.82    142.23 o 
  11   2 -34       45.34      -24.51    140.74 o 
  12   2 -34      293.01      450.27    160.49 o 
  13   2 -34       31.57      -22.24    155.18 o 
   1   1 -33      709.68      462.24    148.96 o 
   2   1 -33      702.53      878.50    157.51 o 
   3   1 -33       52.46      -18.35    126.72 o 
   4   1 -33      207.67       72.14    130.43 o 
   5   1 -33      358.08      344.70    138.11 o 
   6   1 -33      496.00      365.73    138.05 o 
   7   1 -33       16.54      -33.30    121.36 o 
   8   1 -33      110.08       -0.05    128.19 o 
   9   1 -33      163.10      -48.95    130.22 o 
  10   1 -33      900.03      930.60    156.82 o 
  11   1 -33      559.37      381.87    140.08 o 
  12   1 -33      133.80       60.30    136.37 o 
  13   1 -33      718.33      702.96    160.30 o 
  14   1 -33      507.54      370.05    156.39 o 
  15   1 -33      252.18      -39.08    148.63 o 
  16   1 -33      118.57      305.29    163.75 o 
   3   2 -33      447.05      357.20    148.69 o 
   4   2 -33     1003.78      892.09    166.75 o 
   5   2 -33      261.57      231.06    142.31 o 
   6   2 -33      275.33      160.71    135.20 o 
   7   2 -33     1423.64     1280.88    175.37 o 
   8   2 -33     1814.39     1591.00    186.47 o 
   9   2 -33      295.15      280.68    141.26 o 
  10   2 -33        7.56        9.36    135.00 o 
  11   2 -33      624.25      448.68    150.27 o 
  12   2 -33     1773.59     1601.52    188.66 o 
  13   2 -33      973.67      727.65    170.69 o 
  14   2 -33       75.12      -41.27    145.18 o 
   7   3 -33      179.06       79.54    144.84 o 
   8   3 -33       81.14       14.71    144.64 o 
   9   3 -33      673.57      661.68    170.14 o 
  10   3 -33     1455.95     1691.82    204.90 o 
   6   0 -32     1167.95     1019.89    134.34 o 
   7   0 -32     2150.43     2309.66    170.88 o 
   8   0 -32      829.46      562.64    128.70 o 
   9   0 -32      514.93      360.93    122.57 o 
  10   0 -32      731.15      474.18    129.62 o 
  11   0 -32     2438.98     2210.30    176.31 o 
  12   0 -32      395.14      210.99    126.97 o 
  13   0 -32      182.70      129.58    128.28 o 
  14   0 -32      407.30      262.35    139.67 o 
  15   0 -32      995.72      761.89    164.06 o 
  16   0 -32      934.84      687.26    287.63 o 
  17   0 -32      437.70      -54.51    248.99 o 
   0   1 -32      670.56      708.86    149.68 o 
   1   1 -32     1324.30     1527.59    172.51 o 
   2   1 -32      351.72      282.33    134.62 o 
   3   1 -32      379.59      338.88    134.46 o 
   4   1 -32      568.29      719.08    145.04 o 
   5   1 -32     1070.12     1066.57    153.77 o 
   6   1 -32      323.20      298.17    128.50 o 
   7   1 -32       32.38     -100.91    118.59 o 
   8   1 -32      805.48      578.61    139.35 o 
   9   1 -32      950.61      761.03    152.09 o 
  10   1 -32      106.75      -50.19    122.47 o 
  11   1 -32       97.64      186.48    126.75 o 
  12   1 -32      387.15      296.41    138.56 o 
  13   1 -32      776.39      602.85    151.32 o 
  14   1 -32      365.78      210.01    148.08 o 
  15   1 -32      384.22      173.97    154.59 o 
  16   1 -32       29.54      148.24    156.39 o 
  17   1 -32      439.64      103.83    162.53 o 
   1   2 -32      290.63      207.39    141.47 o 
   2   2 -32       84.53      146.35    132.44 o 
   3   2 -32      587.65      560.13    146.16 o 
   4   2 -32       95.65       21.17    123.56 o 
   5   2 -32       42.42       40.70    125.50 o 
   6   2 -32       26.20      -96.13    121.17 o 
   7   2 -32      137.00       82.01    125.89 o 
   8   2 -32        1.10       28.00    124.44 o 
   9   2 -32       62.50     -140.00    117.31 o 
  10   2 -32       16.63      -16.91    128.72 o 
  11   2 -32        5.89     -185.02    129.64 o 
  12   2 -32       56.27      -59.72    132.70 o 
  13   2 -32       16.84      254.39    151.78 o 
  14   2 -32      228.96      104.50    151.30 o 
  15   2 -32      155.31      -33.10    142.32 o 
  16   2 -32       73.92      -91.37    152.20 o 
   4   3 -32      141.97       77.10    141.29 o 
   5   3 -32       92.13       51.41    141.83 o 
   6   3 -32      103.04       44.08    141.42 o 
   7   3 -32       50.20      -88.29    137.39 o 
   8   3 -32       91.64     -202.78    130.70 o 
   9   3 -32      234.24      166.55    147.32 o 
  10   3 -32       22.78      -75.72    140.98 o 
  11   3 -32        2.13     -203.29    141.15 o 
  12   3 -32       59.15      139.29    152.54 o 
  13   3 -32      400.89      390.81    166.53 o 
  -1   1 -31      176.67      159.45    131.86 o 
   0   1 -31      916.95      827.53    152.71 o 
   1   1 -31      311.21      141.59    128.27 o 
   2   1 -31      150.01      334.68    130.24 o 
   3   1 -31      453.20      401.37    128.71 o 
   4   1 -31      231.22      228.96    123.28 o 
   5   1 -31      455.29      420.30    130.17 o 
   6   1 -31       84.82       -9.49    114.29 o 
   7   1 -31      123.62      168.85    120.38 o 
   8   1 -31       57.08      -42.90    113.20 o 
   9   1 -31      444.69      365.77    130.03 o 
  10   1 -31      404.64      533.00    138.76 o 
  11   1 -31      279.36      138.94    126.06 o 
  12   1 -31     1025.52      900.25    151.02 o 
  13   1 -31      581.59      688.45    149.46 o 
  14   1 -31       61.14      128.97    137.55 o 
  15   1 -31      259.75      409.73    158.34 o 
  16   1 -31       11.82     -131.78    146.68 o 
  17   1 -31      265.01       96.94    306.03 o 
  18   1 -31      230.29     -104.17    266.52 o 
   0   2 -31      141.40       83.35    131.49 o 
   1   2 -31      592.23      463.03    146.93 o 
   2   2 -31      450.98      395.05    140.01 o 
   3   2 -31      845.76      569.19    140.33 o 
   4   2 -31       42.98      -38.36    113.93 o 
   5   2 -31      380.72      245.06    121.51 o 
   6   2 -31     1326.68     1392.56    166.34 o 
   7   2 -31     1079.76     1229.19    159.20 o 
   8   2 -31      145.19      213.82    129.40 o 
   9   2 -31      131.15      229.08    130.17 o 
  10   2 -31     1049.37     1076.10    159.81 o 
  11   2 -31     2414.35     2702.09    230.99 o 
  12   2 -31      844.26      727.25    152.86 o 
  13   2 -31      122.23      -70.73    133.61 o 
  14   2 -31      699.60      524.35    163.73 o 
  15   2 -31      467.10      318.38    151.28 o 
  16   2 -31      464.59      257.39    159.62 o 
  17   2 -31       36.07     -170.24    154.68 o 
   2   3 -31       49.97      178.12    138.20 o 
   3   3 -31      416.17      413.20    145.46 o 
   4   3 -31      810.70      945.44    164.14 o 
   5   3 -31      447.01      528.58    153.44 o 
   6   3 -31        7.74       75.14    138.18 o 
   7   3 -31       81.62     -103.50    130.04 o 
   8   3 -31      856.16      574.16    158.89 o 
   9   3 -31      952.47     1140.50    171.68 o 
  10   3 -31      521.22      476.12    154.67 o 
  11   3 -31      172.18        4.51    141.48 o 
  12   3 -31      777.37      517.82    161.55 o 
  13   3 -31      219.48      217.26    156.49 o 
  14   3 -31      187.84      137.07    159.60 o 
   3   0 -30      366.99      347.36    109.21 o 
   4   0 -30      108.96      -24.69    101.48 o 
   5   0 -30      777.18      806.14    124.69 o 
   6   0 -30     1659.25     1463.30    143.44 o 
   7   0 -30     1837.24     1626.69    150.89 o 
   8   0 -30       36.90       75.52    109.51 o 
   9   0 -30     1349.65     1146.66    143.53 o 
  10   0 -30     2799.59     2905.75    223.96 o 
  11   0 -30     1049.47      813.64    136.32 o 
  12   0 -30      507.25      247.62    123.45 o 
  13   0 -30      163.03      169.05    124.78 o 
  14   0 -30     1156.76     1023.96    153.79 o 
  15   0 -30     1243.55     1054.08    301.86 o 
  16   0 -30       54.77     -106.07    126.86 o 
  17   0 -30       43.69     -351.58    264.13 o 
  18   0 -30     1114.83      936.67    160.30 o 
  19   0 -30     1680.62     1289.27    164.22 o 
  -3   1 -30       92.50        0.08    128.23 o 
  -2   1 -30      546.16      403.40    141.32 o 
  -1   1 -30      312.62      422.26    133.92 o 
   0   1 -30     1209.05     1304.04    158.88 o 
   1   1 -30       74.23      194.42    119.96 o 
   2   1 -30      108.10      166.23    117.80 o 
   3   1 -30     2355.77     2381.81    185.23 o 
   4   1 -30     1980.85     1898.75    171.90 o 
   5   1 -30      186.43      171.62    115.95 o 
   6   1 -30       51.03       27.82    112.67 o 
   7   1 -30      672.08      688.02    133.33 o 
   8   1 -30      834.80      656.72    134.02 o 
   9   1 -30      978.84     1001.11    143.96 o 
  10   1 -30       21.34      -11.43    119.17 o 
  11   1 -30      527.65      438.43    135.25 o 
  12   1 -30     1058.42      793.23    144.47 o 
  13   1 -30       65.58     -127.02    120.42 o 
  14   1 -30       45.61      -41.24    127.40 o 
  15   1 -30       26.00       50.26    141.62 o 
  16   1 -30      665.88      331.30    132.13 o 
  17   1 -30     1011.10      862.33    377.39 o 
  18   1 -30      244.83       56.16    171.57 o 
  -2   2 -30       16.16     -106.65    122.37 o 
  -1   2 -30       48.67      -63.47    119.23 o 
   0   2 -30      131.03      -11.41    123.85 o 
   1   2 -30      187.02       71.60    121.05 o 
   2   2 -30      202.92      208.84    123.46 o 
   3   2 -30       16.56       50.81    111.84 o 
   4   2 -30       58.26        6.75    109.58 o 
   5   2 -30        9.76      -27.06    110.53 o 
   6   2 -30       32.54       63.34    110.29 o 
   7   2 -30       26.81      -79.70    112.05 o 
   8   2 -30       24.29      145.62    122.92 o 
   9   2 -30       84.91      212.64    124.62 o 
  10   2 -30       89.79      126.36    123.04 o 
  11   2 -30       33.34      -42.17    122.12 o 
  12   2 -30       28.07      111.25    128.91 o 
  13   2 -30      189.40       57.36    133.08 o 
  14   2 -30      246.35      214.27    147.11 o 
  15   2 -30      271.19      293.03    148.08 o 
  16   2 -30       86.44      -63.50    146.71 o 
  17   2 -30      194.12      165.22    161.20 o 
   0   3 -30      642.16      617.72    155.19 o 
   1   3 -30      175.53       50.12    132.48 o 
   2   3 -30      275.08      198.47    138.14 o 
   3   3 -30      349.02      315.19    139.90 o 
   4   3 -30      435.84      239.83    137.91 o 
   5   3 -30       58.63      227.62    130.88 o 
   6   3 -30       10.44      -89.96    121.90 o 
   7   3 -30      206.49       70.59    129.87 o 
   8   3 -30      384.34        9.99    131.47 o 
   9   3 -30       40.90       30.23    126.52 o 
  10   3 -30       88.06     -116.74    126.85 o 
  11   3 -30       62.93      -41.38    138.51 o 
  12   3 -30      341.08      114.29    146.53 o 
  13   3 -30      151.77       17.56    145.91 o 
  14   3 -30      173.33     -128.97    148.86 o 
  15   3 -30      221.65       48.55    156.05 o 
   4   4 -30       91.53      -50.41    140.01 o 
   5   4 -30      584.13      373.71    155.44 o 
   6   4 -30      913.35     1041.37    127.37 o 
   7   4 -30      338.24      657.09    190.01 o 
   8   4 -30        6.34      -43.58     89.43 o 
   9   4 -30      372.85      300.43    101.51 o 
  10   4 -30      466.03      348.30    102.75 o 
  11   4 -30      255.14      257.34    104.75 o 
  -4   1 -29      102.10      285.66    134.37 o 
  -3   1 -29      208.51       81.13    126.39 o 
  -2   1 -29      522.10      553.79    136.64 o 
  -1   1 -29      479.03      560.91    131.71 o 
   0   1 -29      212.40       64.28    115.27 o 
   1   1 -29      137.04       97.40    116.21 o 
   2   1 -29      915.42      924.32    139.75 o 
   3   1 -29     1621.79     1656.21    161.76 o 
   4   1 -29      825.14     1032.27    141.06 o 
   5   1 -29      523.72      515.73    122.53 o 
   6   1 -29      378.52      434.95    119.74 o 
   7   1 -29     1342.47     1138.12    146.32 o 
   8   1 -29     1569.26     1393.70    154.17 o 
   9   1 -29      217.04      100.93    112.59 o 
  10   1 -29      180.77      179.67    118.90 o 
  11   1 -29      636.47      511.53    132.79 o 
  12   1 -29      747.86      543.90    131.87 o 
  13   1 -29      223.98      141.30    124.56 o 
  14   1 -29       39.51      -50.17    107.34 o 
  15   1 -29      260.88       56.64    171.19 o 
  16   1 -29      503.62      304.06    128.58 o 
  17   1 -29      276.23      -12.20    127.45 o 
  18   1 -29       13.84       13.53    148.37 o 
  19   1 -29       69.96     -176.52    278.12 o 
  -3   2 -29     1254.17     1259.20    168.77 o 
  -2   2 -29      525.22      528.32    140.18 o 
  -1   2 -29      221.84      164.12    122.95 o 
   0   2 -29      721.95      633.91    135.32 o 
   1   2 -29     1445.74     1395.44    162.25 o 
   2   2 -29      368.55      336.39    120.47 o 
   3   2 -29      478.40      486.98    125.18 o 
   4   2 -29      687.74      616.10    131.24 o 
   5   2 -29     2950.88     2563.17    215.44 o 
   6   2 -29      799.28      837.48    138.41 o 
   7   2 -29      417.11      383.67    122.45 o 
   8   2 -29      943.00      738.29    139.31 o 
   9   2 -29     1033.51      940.43    147.58 o 
  10   2 -29     2188.27     1913.15    179.95 o 
  11   2 -29     1040.19     1101.57    158.06 o 
  12   2 -29      129.48      104.96    127.30 o 
  13   2 -29     1088.96     1016.45    161.93 o 
  14   2 -29     1658.70     1737.66    190.12 o 
  15   2 -29     1015.34      882.25    162.16 o 
  16   2 -29       35.01      -43.11    141.95 o 
  17   2 -29      186.69       54.68    124.15 o 
  18   2 -29      309.29       -1.08    127.66 o 
  -1   3 -29      875.24      833.94    161.82 o 
   0   3 -29      237.24      326.03    141.13 o 
   1   3 -29      269.20      224.89    133.55 o 
   2   3 -29       16.88      -16.52    121.69 o 
   3   3 -29      962.16      895.01    153.83 o 
   4   3 -29      307.40      171.01    126.58 o 
   5   3 -29       89.71       38.29    118.79 o 
   6   3 -29      307.08      242.75    129.22 o 
   7   3 -29     1664.26     1254.84    168.86 o 
   8   3 -29     1200.43     1177.33    232.05 o 
   9   3 -29      214.38      117.99     84.06 o 
  10   3 -29      339.84      179.94     99.76 o 
  11   3 -29     1214.88     1105.00    132.29 o 
  12   3 -29     2003.52     2247.32    162.30 o 
  13   3 -29     1168.38     1020.53    119.84 o 
  14   3 -29        8.94       38.54    148.09 o 
  15   3 -29      315.42      296.90    163.54 o 
  16   3 -29      598.14      227.87    168.10 o 
   2   4 -29      122.65        8.38    135.11 o 
   3   4 -29       19.91       77.02    135.11 o 
   4   4 -29       13.02       -1.63     70.84 o 
   5   4 -29      117.63       46.76     92.28 o 
   6   4 -29      106.68      121.61     92.33 o 
   7   4 -29        5.34      -63.05     86.00 o 
   8   4 -29       69.81      -29.32     87.03 o 
   9   4 -29      178.73       64.79     91.11 o 
  10   4 -29      274.10      310.54    160.79 o 
  11   4 -29       19.03       35.29     92.65 o 
  12   4 -29      109.04       57.98     95.43 o 
  13   4 -29      124.60      234.94    102.20 o 
   1   0 -28     1780.42     1798.66    145.06 o 
   2   0 -28      917.73      853.75    122.97 o 
   3   0 -28      397.06      420.86    114.07 o 
   4   0 -28     1262.85     1207.82    138.21 o 
   5   0 -28      990.53      919.82    126.75 o 
   6   0 -28     1546.71     1332.51    134.17 o 
   7   0 -28      130.84      -32.24    101.63 o 
   8   0 -28     3077.81     2859.56    217.76 o 
   9   0 -28     3070.73     2940.94    222.56 o 
  10   0 -28      185.07      221.65    115.85 o 
  11   0 -28       38.26     -110.11    106.80 o 
  12   0 -28      840.36      699.96    134.90 o 
  13   0 -28      680.61      599.96    134.31 o 
  14   0 -28     1529.72     1307.34    159.79 o 
  15   0 -28      348.16      270.16    128.13 o 
  16   0 -28       90.52     -124.41    230.24 o 
  17   0 -28     1576.78     1181.56    166.98 o 
  18   0 -28     1377.56     1173.70    159.90 o 
  19   0 -28      428.07      288.14    138.76 o 
  20   0 -28        5.02     -248.66    163.28 o 
  -5   1 -28      124.87      -58.42    121.64 o 
  -4   1 -28       26.46       75.60    125.47 o 
  -3   1 -28      123.67       -0.72    115.37 o 
  -2   1 -28      641.10      561.75    130.71 o 
  -1   1 -28      655.11      721.13    131.82 o 
   0   1 -28       23.12      -59.69     99.78 o 
   1   1 -28      103.95      -16.52    101.89 o 
   2   1 -28     2840.82     2755.20    190.17 o 
   3   1 -28     2254.15     2076.14    170.91 o 
   4   1 -28      227.90      281.86    111.79 o 
   5   1 -28      942.60      655.29    126.72 o 
   6   1 -28      761.92      614.03    124.85 o 
   7   1 -28      429.88      393.90    117.13 o 
   8   1 -28     1107.37     1106.23    141.34 o 
   9   1 -28      271.17      372.43    115.66 o 
  10   1 -28     1173.06      901.47    136.08 o 
  11   1 -28     1403.10     1268.64    155.51 o 
  12   1 -28      172.48      243.65    120.90 o 
  13   1 -28       37.58     -199.93    158.85 o 
  14   1 -28      438.15      251.99    135.71 o 
  15   1 -28      656.02      473.25    123.90 o 
  16   1 -28      841.77      835.04    178.20 o 
  17   1 -28      116.81      111.91    288.96 o 
  18   1 -28      263.40       55.48    132.20 o 
  19   1 -28      402.06      435.07    150.77 o 
  -4   2 -28       35.97     -104.63    119.38 o 
  -3   2 -28      251.36      264.81    129.31 o 
  -2   2 -28      134.43      178.29    122.75 o 
  -1   2 -28      199.60      151.18    113.32 o 
   0   2 -28      261.58      178.50    112.21 o 
   1   2 -28      191.22      138.47    108.32 o 
   2   2 -28       51.72       -6.28     99.88 o 
   3   2 -28     1128.08     1101.60    144.44 o 
   4   2 -28      458.58      364.92    118.89 o 
   5   2 -28      482.22      367.58    120.08 o 
   6   2 -28       45.55       51.60    109.21 o 
   7   2 -28      289.24      125.44    107.89 o 
   8   2 -28       28.45      116.40    107.79 o 
   9   2 -28       41.78       53.92    110.89 o 
  10   2 -28      291.21      240.37    122.63 o 
  11   2 -28      432.66      269.97    126.34 o 
  12   2 -28       16.24       83.95    123.09 o 
  13   2 -28      143.41      125.01    127.57 o 
  14   2 -28       60.17       49.31    132.42 o 
  15   2 -28       84.93        0.02    132.76 o 
  16   2 -28       21.36     -155.62    110.27 o 
  17   2 -28       42.10     -204.91    114.05 o 
  18   2 -28      162.27      182.53    356.57 o 
  19   2 -28       35.51     -220.65    272.80 o 
  -2   3 -28      556.92      564.68    147.04 o 
  -1   3 -28      155.76       53.09    126.89 o 
   0   3 -28       36.87     -114.22    116.16 o 
   1   3 -28       63.75       77.13    121.65 o 
   2   3 -28      314.31      393.83    132.81 o 
   3   3 -28      446.14      333.44    131.90 o 
   4   3 -28      101.21       51.17    116.09 o 
   5   3 -28       58.70      -95.84     90.46 o 
   6   3 -28      640.96      769.54    146.42 o 
   7   3 -28      103.81      207.95    100.90 o 
   8   3 -28      188.66      218.52    116.77 o 
   9   3 -28        3.83      -65.50     73.74 o 
  10   3 -28      282.00      325.12    102.05 o 
  11   3 -28      400.33      322.99     90.26 o 
  12   3 -28      102.63      -16.91    124.57 o 
  13   3 -28       32.76       43.30     88.22 o 
  14   3 -28      277.75      259.33     98.39 o 
  15   3 -28       76.93        8.61     92.64 o 
  16   3 -28       85.30       17.02    160.96 o 
  17   3 -28       37.14      184.44    171.58 o 
   0   4 -28      766.32      694.68    160.56 o 
   1   4 -28     1029.55      851.57    166.61 o 
   2   4 -28      135.77      138.09     77.08 o 
   3   4 -28      482.89      533.73     99.60 o 
   4   4 -28     1560.93     1723.74    113.24 o 
   5   4 -28      826.01      802.90    111.55 o 
   6   4 -28      458.77      767.16    179.59 o 
   7   4 -28       45.73       41.49     81.81 o 
   8   4 -28      964.64      989.59    114.37 o 
   9   4 -28     1121.73     1203.81    225.63 o 
  10   4 -28      160.16      160.91     90.66 o 
  11   4 -28        1.66      -64.25     85.71 o 
  12   4 -28      271.63      254.85    100.55 o 
  13   4 -28      474.29      505.53    109.82 o 
  14   4 -28      581.34      364.39    153.90 o 
  -6   1 -27      522.89      327.31    136.83 o 
  -5   1 -27      145.23       98.15    126.78 o 
  -4   1 -27      151.62       40.12    117.44 o 
  -3   1 -27     1192.86     1251.07    153.37 o 
  -2   1 -27      496.71      610.45    129.65 o 
  -1   1 -27       83.36      189.68    110.08 o 
   0   1 -27      222.17      194.42    111.50 o 
   1   1 -27      910.80      884.66    131.88 o 
   2   1 -27      536.07      655.67    119.97 o 
   3   1 -27      297.10      362.81    110.32 o 
   4   1 -27      188.65      -18.17     98.56 o 
   5   1 -27      642.24      493.60    115.07 o 
   6   1 -27      353.99      277.61    107.39 o 
   7   1 -27     1841.80     1681.36    152.42 o 
   8   1 -27       14.29        1.97     98.54 o 
   9   1 -27      239.78      346.41    112.36 o 
  10   1 -27     1105.64      778.86    129.26 o 
  11   1 -27     1582.17     1229.41    148.90 o 
  12   1 -27       69.41      -49.24    226.29 o 
  13   1 -27      163.91       35.05     72.57 o 
  14   1 -27      215.47      141.66     74.88 o 
  15   1 -27      546.58      323.65    117.84 o 
  16   1 -27      331.78      250.74    120.83 o 
  17   1 -27       41.33     -131.00    211.80 o 
  18   1 -27      416.00      172.96    133.45 o 
  19   1 -27      288.12      163.60    141.23 o 
  20   1 -27      233.50       -9.36    150.63 o 
  -5   2 -27     1190.95     1191.65    168.14 o 
  -4   2 -27     1023.46      993.46    156.73 o 
  -3   2 -27      518.73      492.89    133.82 o 
  -2   2 -27      463.49      384.98    124.41 o 
  -1   2 -27     1807.13     1787.52    169.62 o 
   0   2 -27     2354.13     2416.12    202.60 o 
   1   2 -27      243.54      267.06    112.55 o 
   2   2 -27      508.78      412.91    117.61 o 
   3   2 -27     1240.27     1221.74    145.04 o 
   4   2 -27      339.52      384.18    115.34 o 
   5   2 -27     1034.75      888.31    136.71 o 
   6   2 -27       29.73     -123.49     99.48 o 
   7   2 -27     1305.51     1230.77    148.39 o 
   8   2 -27     1185.68     1301.74    220.10 o 
   9   2 -27     2955.42     2932.29    149.63 o 
  10   2 -27      119.54      142.13     75.35 o 
  11   2 -27      705.19      681.40     93.42 o 
  12   2 -27     2159.78     1871.01    179.85 o 
  13   2 -27     1800.16     1447.52    168.88 o 
  14   2 -27      464.42      504.91    181.10 o 
  15   2 -27      144.81      -54.90    106.77 o 
  16   2 -27      579.20      585.99    314.43 o 
  17   2 -27     1411.33     1599.32    155.70 o 
  18   2 -27      630.52      220.03    213.60 o 
  19   2 -27      103.67      -29.79    179.50 o 
  -3   3 -27     1422.25     1252.24    168.09 o 
  -2   3 -27     1161.44     1036.44    164.24 o 
  -1   3 -27      170.63      182.90    122.63 o 
   0   3 -27      308.70      242.70    124.16 o 
   1   3 -27      855.50      722.30    140.94 o 
   2   3 -27      755.18      710.12    140.44 o 
   3   3 -27      535.27      634.68     78.65 o 
   4   3 -27       16.63       50.84     57.67 o 
   5   3 -27      488.94      489.45     89.96 o 
   6   3 -27     1009.70     1111.10    130.34 o 
   7   3 -27     1534.05     1305.59    113.43 o 
   8   3 -27       19.46     -117.82     92.20 o 
   9   3 -27      607.82      460.37     90.97 o 
  10   3 -27     1590.73     1679.30    195.20 o 
  11   3 -27      748.18      905.71    104.54 o 
  12   3 -27      478.72      605.80    228.96 o 
  13   3 -27      873.10      749.25    105.38 o 
  14   3 -27      502.85      571.91    102.95 o 
  15   3 -27      644.88      795.59    114.59 o 
  16   3 -27      255.93      197.33    101.08 o 
  17   3 -27       10.73     -198.50    134.60 o 
  18   3 -27      438.45      354.53    132.53 o 
  -1   4 -27      143.40      -48.40    128.41 o 
   0   4 -27      439.74      216.23    136.25 o 
   1   4 -27      160.07      120.40     89.51 o 
   2   4 -27      126.75       61.11    165.53 o 
   3   4 -27      508.43      461.57     88.75 o 
   4   4 -27      158.48      248.76     70.73 o 
   5   4 -27       76.58      147.05     83.89 o 
   6   4 -27       46.02        8.96    130.32 o 
   7   4 -27      103.10       62.77    121.19 o 
   8   4 -27      159.82      285.24    282.24 o 
   9   4 -27      171.54      307.32    173.96 o 
  10   4 -27       18.60      -94.01    188.72 o 
  11   4 -27       53.88     -157.52     78.76 o 
  12   4 -27      295.19      187.43     94.83 o 
  13   4 -27      183.84        2.57    162.51 o 
  14   4 -27       96.68       -9.12     91.89 o 
  15   4 -27       60.97       92.90     98.17 o 
   5   5 -27       53.78      125.57    123.71 o 
   6   5 -27      112.91       52.86    113.99 o 
   7   5 -27       47.79       77.77    112.48 o 
   8   5 -27        7.12      -58.37    104.40 o 
   9   5 -27       27.00       13.44    110.84 o 
  10   5 -27      102.54      -30.79    106.32 o 
  -1   0 -26     2253.95     2105.57    151.21 o 
   0   0 -26     2181.44     2388.96    156.94 o 
   1   0 -26       25.89      -13.33     92.05 o 
   2   0 -26      656.71      644.15    110.60 o 
   3   0 -26     3492.87     3254.33    206.72 o 
   4   0 -26     2379.38     2447.75    191.26 o 
   5   0 -26      659.38      872.08    119.38 o 
   6   0 -26      547.30      536.71    113.56 o 
   7   0 -26     3866.90     3591.00    216.89 o 
   8   0 -26     1704.21     1536.84    140.59 o 
   9   0 -26     1270.94     1163.59    131.67 o 
  10   0 -26      472.04      328.65    112.78 o 
  11   0 -26     1169.02      877.44    129.11 o 
  12   0 -26      820.60      795.54    131.43 o 
  13   0 -26      156.84       25.39    117.85 o 
  14   0 -26      544.59      358.64    131.23 o 
  15   0 -26      370.49      294.87    140.66 o 
  16   0 -26     3294.08     3391.95    224.92 o 
  17   0 -26     1335.73     1478.75    161.29 o 
  18   0 -26       32.61     -120.46    127.37 o 
  19   0 -26       95.65     -106.11    134.76 o 
  20   0 -26     1521.01     1467.21    167.56 o 
  21   0 -26      765.36      690.92    150.92 o 
  -7   1 -26      454.62      363.73    136.39 o 
  -6   1 -26      335.75      267.04    129.52 o 
  -5   1 -26      146.63      111.12    118.43 o 
  -4   1 -26      479.34      363.68    124.16 o 
  -3   1 -26     1307.02     1159.24    146.84 o 
  -2   1 -26     1250.89     1091.66    140.76 o 
  -1   1 -26       11.71       50.08    102.35 o 
   0   1 -26      749.83     1101.98    134.78 o 
   1   1 -26     1504.88     1596.95    149.49 o 
   2   1 -26      378.33      381.96    106.84 o 
   3   1 -26       83.52       28.16     90.72 o 
   4   1 -26      480.68      415.89    107.64 o 
   5   1 -26     3693.34     3597.23    213.23 o 
   6   1 -26     1203.66     1277.61    136.14 o 
   7   1 -26      683.74      607.86    112.74 o 
   8   1 -26      212.76      174.78    100.13 o 
   9   1 -26     1412.26     1254.25    137.06 o 
  10   1 -26     1677.32     1489.30    145.61 o 
  11   1 -26      930.05      817.27     80.88 o 
  12   1 -26       26.34     -115.42     76.47 o 
  13   1 -26      673.86      512.50     79.96 o 
  14   1 -26      976.43      934.13     87.13 o 
  15   1 -26      142.71      101.28     76.21 o 
  16   1 -26       35.98     -145.39     76.68 o 
  17   1 -26      392.23      403.29     88.58 o 
  18   1 -26     1280.42     1292.78    111.49 o 
  19   1 -26      406.98      254.67    143.84 o 
  20   1 -26       64.75     -123.54    130.76 o 
  -6   2 -26       43.25      106.11    128.51 o 
  -5   2 -26      159.21       83.40    123.55 o 
  -4   2 -26      265.49       28.28    113.45 o 
  -3   2 -26       24.08       54.66    108.68 o 
  -2   2 -26       68.12     -115.51     98.30 o 
  -1   2 -26       80.72       47.61    101.36 o 
   0   2 -26       12.63      -91.91     93.97 o 
   1   2 -26       65.34      109.44    101.69 o 
   2   2 -26      943.15      749.57    128.04 o 
   3   2 -26      957.34     1096.86    139.63 o 
   4   2 -26       23.13      117.75    103.10 o 
   5   2 -26       86.88      108.66     66.05 o 
   6   2 -26       21.53      -17.30     61.28 o 
   7   2 -26      157.44       89.94     66.19 o 
   8   2 -26      352.53      198.02     69.64 o 
   9   2 -26      156.30      189.20     71.85 o 
  10   2 -26       57.65       97.88     83.72 o 
  11   2 -26       75.10       39.06     71.09 o 
  12   2 -26       24.80       58.15     72.34 o 
  13   2 -26      323.95      132.97     71.43 o 
  14   2 -26      157.90       51.47     73.31 o 
  15   2 -26        9.14     -165.72    102.25 o 
  16   2 -26      127.39     -137.46    106.59 o 
  17   2 -26      137.01       64.92    208.65 o 
  18   2 -26       74.38      -12.33    143.92 o 
  19   2 -26       19.79     -248.40    127.91 o 
  -4   3 -26      116.42       66.03    122.10 o 
  -3   3 -26      322.04      397.46    136.06 o 
  -2   3 -26      319.86      267.79    123.34 o 
  -1   3 -26      276.28      302.88    123.17 o 
   0   3 -26      372.16      417.85    125.46 o 
   1   3 -26      309.56      254.88    115.31 o 
   2   3 -26      642.79      633.21     91.63 o 
   3   3 -26      189.70      188.76     64.82 o 
   4   3 -26      128.59      180.24     59.31 o 
   5   3 -26     1254.61     1374.99    112.74 o 
   6   3 -26      262.09      413.51    146.90 o 
   7   3 -26      234.19      231.14     78.06 o 
   8   3 -26      123.88       33.56     70.10 o 
   9   3 -26      209.78      281.94     82.13 o 
  10   3 -26      513.97      459.32     87.71 o 
  11   3 -26       99.06       19.64     90.37 o 
  12   3 -26      242.15      279.57     98.39 o 
  13   3 -26      183.13       92.87     90.70 o 
  14   3 -26       63.94       64.97    123.71 o 
  15   3 -26      193.12      300.09     95.56 o 
  16   3 -26       98.00       84.43     81.06 o 
  17   3 -26      143.22       -2.33    133.67 o 
  18   3 -26      273.90       53.70    121.85 o 
  -2   4 -26      361.20      162.08    134.65 o 
  -1   4 -26      523.28      329.12    139.77 o 
   0   4 -26     1110.59     1374.84    127.31 o 
   1   4 -26       45.15       -1.00     76.90 o 
   2   4 -26      322.95      420.95     92.06 o 
   3   4 -26     1426.05     1608.41    128.33 o 
   4   4 -26     1060.53     1260.21    156.52 o 
   5   4 -26      586.40      615.82    104.86 o 
   6   4 -26       65.17       85.31     77.85 o 
   7   4 -26     1518.98     1718.63    140.66 o 
   8   4 -26      876.34      949.76    106.49 o 
   9   4 -26      176.57      220.38     84.40 o 
  10   4 -26       25.66      -38.86     75.60 o 
  11   4 -26      465.04      482.19     98.55 o 
  12   4 -26      571.24      635.32    105.38 o 
  13   4 -26      466.10      515.56    101.26 o 
  14   4 -26       61.59        9.15     90.07 o 
  15   4 -26      219.84      295.77    100.12 o 
  16   4 -26      476.59      248.00    102.18 o 
   2   5 -26      724.44      718.37    163.74 o 
   3   5 -26       94.87      148.50     87.89 o 
   4   5 -26      304.42      521.44    128.26 o 
   5   5 -26     1291.11     1475.80    181.78 o 
   6   5 -26     1071.45     1454.53    179.29 o 
   7   5 -26       82.19      135.51    114.44 o 
   8   5 -26      183.09      197.23    116.33 o 
   9   5 -26      188.25      170.61    114.69 o 
  10   5 -26      954.37      896.10    155.48 o 
  11   5 -26      301.09      378.88    127.76 o 
  -7   1 -25      350.12      163.53    125.97 o 
  -6   1 -25      272.25      341.04    124.04 o 
  -5   1 -25      148.36       88.06    113.09 o 
  -4   1 -25      933.52     1084.16    139.24 o 
  -3   1 -25      612.79      738.98    125.31 o 
  -2   1 -25      328.73      295.77    110.94 o 
  -1   1 -25      554.16      452.62    111.74 o 
   0   1 -25      394.96      368.39    106.07 o 
   1   1 -25      480.90      601.30    111.73 o 
   2   1 -25      236.26      251.07     97.15 o 
   3   1 -25      165.33       70.03     90.95 o 
   4   1 -25     1326.33     1132.44    126.71 o 
   5   1 -25     5413.40     5391.59    243.60 o 
   6   1 -25      650.60      594.00    110.10 o 
   7   1 -25       79.67      -39.54     88.81 o 
   8   1 -25      674.25      645.75    112.51 o 
   9   1 -25     1740.53     1467.61    121.52 o 
  10   1 -25      812.73      780.72     84.17 o 
  11   1 -25      303.22      161.62     69.48 o 
  12   1 -25      151.99       69.81     69.62 o 
  13   1 -25     1428.42     1232.51     92.00 o 
  14   1 -25     1621.51     1350.45     95.46 o 
  15   1 -25      647.44      651.63     85.59 o 
  16   1 -25      288.54      193.98     82.08 o 
  17   1 -25      344.12      203.78     99.32 o 
  18   1 -25      552.22      395.90     91.27 o 
  19   1 -25      164.78      160.95     76.11 o 
  20   1 -25      122.29     -148.66    129.56 o 
  21   1 -25      185.73      -53.08    136.62 o 
  -7   2 -25      536.36      261.72    132.39 o 
  -6   2 -25     1331.36     1265.58    161.74 o 
  -5   2 -25     1070.17     1023.40    148.76 o 
  -4   2 -25       17.32      -56.89    102.73 o 
  -3   2 -25      716.25      766.06    130.67 o 
  -2   2 -25     1452.61     1244.45    149.26 o 
  -1   2 -25     2169.17     1939.45    169.37 o 
   0   2 -25       44.94      130.11    100.83 o 
   1   2 -25      530.02      528.33    119.86 o 
   2   2 -25     2860.14     3243.70    207.60 o 
   3   2 -25     1264.78     1516.80    161.59 o 
   4   2 -25      288.24      345.89     57.39 o 
   5   2 -25      544.36      591.12     80.26 o 
   6   2 -25     1167.37     1295.71    102.03 o 
   7   2 -25     4826.24     4732.62    170.78 o 
   8   2 -25      761.89      785.84    115.50 o 
   9   2 -25      638.66      599.63     82.78 o 
  10   2 -25     1397.67     1386.23    106.75 o 
  11   2 -25     1542.56     1620.03    113.94 o 
  12   2 -25     2135.92     1941.50    133.51 o 
  13   2 -25      827.20      726.56    167.58 o 
  14   2 -25       32.44      -14.46     67.49 o 
  15   2 -25     1316.55     1183.71    102.62 o 
  16   2 -25     2233.66     2025.44    158.01 o 
  17   2 -25      746.23      414.11    122.33 o 
  18   2 -25       29.43     -145.99    122.40 o 
  19   2 -25      394.73      268.50    167.07 o 
  20   2 -25      136.51     -143.19    135.24 o 
  -5   3 -25      705.41      564.51    141.04 o 
  -4   3 -25     1059.03     1211.57    162.99 o 
  -3   3 -25     1797.21     1853.88    181.30 o 
  -2   3 -25      172.53      200.25    115.81 o 
  -1   3 -25      413.29      557.97    128.78 o 
   0   3 -25     2243.66     2415.68    142.89 o 
   1   3 -25      727.27      915.39     98.58 o 
   2   3 -25      216.81      249.94     74.58 o 
   3   3 -25       62.38      -13.08     52.77 o 
   4   3 -25      391.57      392.76     65.08 o 
   5   3 -25     1672.57     1978.90    123.91 o 
   6   3 -25      838.90      909.64     96.28 o 
   7   3 -25      456.76      388.72     80.56 o 
   8   3 -25      768.87      944.98     97.18 o 
   9   3 -25     1216.90     1329.32    179.54 o 
  10   3 -25     1038.33     1153.78    184.13 o 
  11   3 -25      201.02      199.15     87.73 o 
  12   3 -25      409.29      390.41     87.77 o 
  13   3 -25     1255.72     1298.30    181.28 o 
  14   3 -25     1807.33     1731.04    202.93 o 
  15   3 -25      371.98      340.38     90.51 o 
  16   3 -25      246.57      120.24     84.02 o 
  17   3 -25      801.44      713.98    144.93 o 
  18   3 -25      491.96      278.80    104.21 o 
  -3   4 -25       63.96       18.28    126.63 o 
  -2   4 -25      248.26      -34.37    123.28 o 
  -1   4 -25      487.38      651.68    104.97 o 
   0   4 -25       56.39      -36.83     76.59 o 
   1   4 -25      153.68       89.55     78.40 o 
   2   4 -25      650.25      622.73     97.97 o 
   3   4 -25      343.56      338.90     72.69 o 
   4   4 -25      115.60       99.28     61.95 o 
   5   4 -25      138.31      140.43     62.74 o 
   6   4 -25       72.71       69.33     72.77 o 
   7   4 -25      524.84      518.10     90.11 o 
   8   4 -25       26.94       -0.19     73.43 o 
   9   4 -25       13.77      -37.84     71.66 o 
  10   4 -25       68.02      107.63     78.66 o 
  11   4 -25      583.42      541.09    143.09 o 
  12   4 -25      352.14      365.52    133.48 o 
  13   4 -25       78.36       62.36     82.64 o 
  14   4 -25      115.96       31.68     84.17 o 
  15   4 -25       88.06       73.59    106.56 o 
  16   4 -25       87.85      -26.54    153.76 o 
   1   5 -25      305.38      169.36     93.12 o 
   2   5 -25      131.13      138.67    122.14 o 
   3   5 -25       13.78       -6.30    140.05 o 
   4   5 -25       29.01      172.17     83.38 o 
   5   5 -25      163.13      184.04    113.84 o 
   6   5 -25      104.92      105.50    108.00 o 
   7   5 -25       76.50      113.30    105.21 o 
   8   5 -25       75.26       95.98    101.26 o 
   9   5 -25       52.42      -27.30    100.25 o 
  10   5 -25      169.64      210.09    108.69 o 
  11   5 -25        2.55       98.65    111.74 o 
  12   5 -25       12.88       20.36    108.06 o 
  13   5 -25       86.25      153.82    113.81 o 
  -3   0 -24      618.21      706.69    109.68 o 
  -2   0 -24     2086.34     2404.02    152.47 o 
  -1   0 -24      526.13      678.59    107.97 o 
   0   0 -24       51.78        5.04     87.92 o 
   1   0 -24     1735.18     1991.85    141.84 o 
   2   0 -24     5246.39     5013.79    231.04 o 
   3   0 -24     6310.72     6393.81    251.05 o 
   4   0 -24     1628.42     1835.79    139.30 o 
   5   0 -24     1798.99     1852.95    140.61 o 
   6   0 -24     4527.81     4562.54    235.68 o 
   7   0 -24     2261.72     2483.24    200.71 o 
   8   0 -24     2580.52     2618.58    198.92 o 
   9   0 -24     2394.72     2098.27    155.06 o 
  10   0 -24      581.09      570.40    115.87 o 
  11   0 -24     1466.82     1288.03    138.56 o 
  12   0 -24      154.59       89.84    108.49 o 
  13   0 -24       94.75       70.59    114.15 o 
  14   0 -24      732.94      707.99    137.35 o 
  15   0 -24     2615.73     2374.99    196.91 o 
  16   0 -24      874.56      804.70    142.35 o 
  17   0 -24      228.39      245.69    156.88 o 
  18   0 -24      139.37      -80.01    196.25 o 
  19   0 -24      988.10     1039.35    151.61 o 
  20   0 -24      575.03      598.79    330.19 o 
  21   0 -24      420.37      450.46    153.08 o 
  -8   1 -24      330.18      192.29    125.58 o 
  -7   1 -24       28.00       -2.43    111.37 o 
  -6   1 -24       54.56      -56.03    106.31 o 
  -5   1 -24      709.26      527.99    121.72 o 
  -4   1 -24     1201.41     1312.60    143.54 o 
  -3   1 -24      162.45      151.79    102.89 o 
  -2   1 -24       45.94       30.38     93.61 o 
  -1   1 -24      941.40      862.59    119.70 o 
   0   1 -24     1940.10     2117.43    157.83 o 
   1   1 -24      262.19      319.72     99.81 o 
   2   1 -24      480.08      522.21    102.71 o 
   3   1 -24     1185.83     1372.02    131.32 o 
   4   1 -24     2502.86     2245.55    183.30 o 
   5   1 -24     4723.93     4801.90    225.51 o 
   6   1 -24     1040.06     1050.29    118.08 o 
   7   1 -24      595.86      704.20     76.98 o 
   8   1 -24      602.46      556.92     69.64 o 
   9   1 -24      925.63      856.43     64.29 o 
  10   1 -24      909.39      877.68     66.37 o 
  11   1 -24      235.33      143.09     54.57 o 
  12   1 -24      109.15       87.97     69.33 o 
  13   1 -24     1289.12     1207.49     90.81 o 
  14   1 -24      197.46       77.30     73.08 o 
  15   1 -24      115.66       71.19     76.02 o 
  16   1 -24      102.81      -47.26     78.34 o 
  17   1 -24     1217.79     1220.90    120.55 o 
  18   1 -24      282.70      140.94     87.11 o 
  19   1 -24       92.45       78.79    121.35 o 
  20   1 -24      219.17      213.34     97.45 o 
  21   1 -24      304.15      -24.29    134.82 o 
  -8   2 -24        4.67      -29.71    117.63 o 
  -7   2 -24       64.16       -9.88    112.18 o 
  -6   2 -24       35.52     -134.75    102.68 o 
  -5   2 -24        5.28       28.73    102.95 o 
  -4   2 -24       55.63       43.42     96.57 o 
  -3   2 -24       69.33      -60.51     94.42 o 
  -2   2 -24       14.72      -16.12     94.26 o 
  -1   2 -24      124.29       20.70     90.80 o 
   0   2 -24      284.31      342.20    104.41 o 
   1   2 -24      265.74      204.26     94.87 o 
   2   2 -24      523.29      490.28     75.18 o 
   3   2 -24      304.87      403.50     58.02 o 
   4   2 -24      416.16      465.90     70.89 o 
   5   2 -24      399.99      373.94     70.45 o 
   6   2 -24      501.12      560.69     77.66 o 
   7   2 -24       93.38      172.53     64.47 o 
   8   2 -24       28.96      -24.32     57.37 o 
   9   2 -24      153.41       76.08     62.36 o 
  10   2 -24      159.55      110.68     66.21 o 
  11   2 -24      410.86      384.36     68.10 o 
  12   2 -24      142.29      116.54     77.96 o 
  13   2 -24      119.06       12.16     85.90 o 
  14   2 -24       76.27       -4.31     66.66 o 
  15   2 -24      187.02      216.67     78.07 o 
  16   2 -24      268.57      137.48     78.22 o 
  17   2 -24        7.04     -126.69    141.69 o 
  18   2 -24       57.30     -188.28    118.11 o 
  19   2 -24        4.88     -242.79    121.39 o 
  20   2 -24       45.02     -259.18    129.59 o 
  -6   3 -24        9.74     -132.87    109.34 o 
  -5   3 -24      189.96      140.38    118.85 o 
  -4   3 -24       98.76      -91.84    104.78 o 
  -3   3 -24      359.72      365.90    120.01 o 
  -2   3 -24        3.42      -72.70    101.78 o 
  -1   3 -24      208.78       83.14     67.51 o 
   0   3 -24      495.32      429.70     79.90 o 
   1   3 -24      172.82      201.18     72.23 o 
   2   3 -24      184.71      175.54     69.99 o 
   3   3 -24      232.17      202.27     68.58 o 
   4   3 -24      689.17      882.08     78.08 o 
   5   3 -24      664.77      753.45     71.22 o 
   6   3 -24      402.12      478.75     80.84 o 
   7   3 -24      384.19      315.72     75.12 o 
   8   3 -24      519.56      643.53     85.11 o 
   9   3 -24     1146.49     1197.37    100.78 o 
  10   3 -24      398.85      381.55     80.02 o 
  11   3 -24      635.69      551.70    131.09 o 
  12   3 -24       81.12       40.00     74.53 o 
  13   3 -24      259.11      307.77     73.40 o 
  14   3 -24      533.49      460.53     80.94 o 
  15   3 -24      112.60       23.40     72.07 o 
  16   3 -24      155.91       71.96     79.47 o 
  17   3 -24      306.66      127.35     84.82 o 
  18   3 -24       13.94      -76.68     82.33 o 
  19   3 -24       26.00      -11.45     87.69 o 
  -4   4 -24       30.31      100.04    126.50 o 
  -3   4 -24      388.29      410.26    134.69 o 
  -2   4 -24      556.66      716.86    104.17 o 
  -1   4 -24      205.73      146.53     81.31 o 
   0   4 -24       20.09      -45.53     72.65 o 
   1   4 -24      743.83      837.51    102.39 o 
   2   4 -24     1726.33     1790.66    230.68 o 
   3   4 -24      844.89     1038.85    197.61 o 
   4   4 -24      203.54      177.70     62.04 o 
   5   4 -24      941.17     1031.67     85.47 o 
   6   4 -24     1147.35     1349.31    111.04 o 
   7   4 -24     1796.53     1961.14    198.55 o 
   8   4 -24      321.17      294.78     78.45 o 
   9   4 -24      259.57      256.51    175.84 o 
  10   4 -24      611.31      618.13    125.80 o 
  11   4 -24     1688.42     1929.41    179.30 o 
  12   4 -24      598.86      740.03    137.45 o 
  13   4 -24       10.42       32.88    102.90 o 
  14   4 -24      459.28      431.28    126.45 o 
  15   4 -24      726.18      870.27    150.97 o 
  16   4 -24      413.05      332.10    130.62 o 
  17   4 -24       64.23       85.90     98.21 o 
  -1   5 -24      457.91      405.87    100.89 o 
   0   5 -24     1281.06     1533.89    187.99 o 
   1   5 -24      348.97      595.08    150.47 o 
   2   5 -24       44.29      -80.09    107.65 o 
   3   5 -24      689.95      784.02    107.01 o 
   4   5 -24      367.23      537.43    117.93 o 
   5   5 -24      934.62     1262.38    117.16 o 
   6   5 -24      164.66      291.14    113.58 o 
   7   5 -24      248.97      275.29    112.62 o 
   8   5 -24      820.76      932.77    144.15 o 
   9   5 -24      691.25      653.52    128.56 o 
  10   5 -24      255.27      249.90    110.04 o 
  11   5 -24       65.21      228.88    113.06 o 
  12   5 -24      283.69      138.57    111.15 o 
  13   5 -24      498.16      480.56    130.68 o 
  -9   1 -23      473.79      136.10    124.63 o 
  -8   1 -23      509.94      356.22    123.87 o 
  -7   1 -23      118.19       80.09    109.86 o 
  -6   1 -23      404.99      385.89    117.90 o 
  -5   1 -23      587.39      645.72    123.96 o 
  -4   1 -23      836.77      742.30    125.22 o 
  -3   1 -23       48.56       32.51     93.56 o 
  -2   1 -23      553.13      647.84    112.50 o 
  -1   1 -23     1719.71     1694.34    144.30 o 
   0   1 -23      839.21      964.56    116.93 o 
   1   1 -23      142.00      118.50     83.74 o 
   2   1 -23      185.27      170.65     87.96 o 
   3   1 -23      981.99     1150.22     71.99 o 
   4   1 -23     1552.44     1693.99    217.16 o 
   5   1 -23      142.87      114.64     55.70 o 
   6   1 -23       70.81      114.52     55.30 o 
   7   1 -23     1460.19     1416.80    114.76 o 
   8   1 -23      197.38      208.28     49.66 o 
   9   1 -23      396.91      461.92     56.51 o 
  10   1 -23      159.75      203.55     53.50 o 
  11   1 -23      322.26      348.98     58.58 o 
  12   1 -23     3336.98     3292.93    143.24 o 
  13   1 -23     2551.62     2654.30    108.78 o 
  14   1 -23      218.02      188.30     73.81 o 
  15   1 -23      636.48      504.96     83.62 o 
  16   1 -23      545.13      647.57     89.15 o 
  17   1 -23      264.85      133.72     83.82 o 
  18   1 -23      354.70      321.44     90.54 o 
  19   1 -23       17.92     -104.17     72.72 o 
  20   1 -23      327.00      210.76     95.94 o 
  21   1 -23      318.67      175.70     99.69 o 
  -8   2 -23      391.85      495.43    131.35 o 
  -7   2 -23     1665.99     1851.61    176.78 o 
  -6   2 -23     1400.82     1366.32    158.74 o 
  -5   2 -23       21.98     -101.28     92.50 o 
  -4   2 -23     1768.40     1502.96    156.12 o 
  -3   2 -23     2568.99     2324.19    177.84 o 
  -2   2 -23     1294.65     1446.91    146.54 o 
  -1   2 -23      141.66      198.84     97.65 o 
   0   2 -23      207.38      347.44     95.86 o 
   1   2 -23     2830.22     2721.61    131.41 o 
   2   2 -23     3718.93     3604.22    194.02 o 
   3   2 -23     1043.66     1175.91    102.03 o 
   4   2 -23     1046.42      997.70     72.06 o 
   5   2 -23     1808.23     1886.52    110.50 o 
   6   2 -23      486.92      390.76     69.73 o 
   7   2 -23     1227.57     1250.65     95.07 o 
   8   2 -23       61.13       72.38     57.13 o 
   9   2 -23     3744.09     3640.76    130.48 o 
  10   2 -23     1800.84     1747.27    127.58 o 
  11   2 -23     1165.43     1182.45     87.80 o 
  12   2 -23      244.37      113.77    150.56 o 
  13   2 -23     1161.00     1022.24     87.51 o 
  14   2 -23     2884.60     2811.59    152.91 o 
  15   2 -23     1695.36     1537.64    107.35 o 
  16   2 -23       29.98       -8.85     73.32 o 
  17   2 -23      121.27       21.98     78.07 o 
  18   2 -23     1200.83     1074.78    148.15 o 
  19   2 -23     1024.78      898.94    151.66 o 
  20   2 -23      468.30      203.24    141.42 o 
  -7   3 -23       78.62      -69.84    111.65 o 
  -6   3 -23      255.11      205.44    121.21 o 
  -5   3 -23      443.35      284.69    121.52 o 
  -4   3 -23      365.53      340.49    120.68 o 
  -3   3 -23      479.52      419.09    122.10 o 
  -2   3 -23      801.79      852.35     96.37 o 
  -1   3 -23     2251.77     2214.38    134.33 o 
   0   3 -23     1758.37     2060.30    128.51 o 
   1   3 -23        2.49      -43.77     57.94 o 
   2   3 -23      757.49      745.20     86.51 o 
   3   3 -23     1738.88     1965.43    158.51 o 
   4   3 -23     1366.19     1335.61     84.15 o 
   5   3 -23      150.66       92.92     49.93 o 
   6   3 -23      843.98      822.49     88.04 o 
   7   3 -23      920.73      978.65     92.66 o 
   8   3 -23     1007.86     1176.20     97.89 o 
   9   3 -23     1282.57     1193.73    182.07 o 
  10   3 -23       69.28        5.17     65.46 o 
  11   3 -23      971.11     1104.50    101.30 o 
  12   3 -23     2306.44     2278.66    133.13 o 
  13   3 -23     1150.46     1008.47     89.90 o 
  14   3 -23      306.25      184.25     72.17 o 
  15   3 -23      599.78      453.42     94.56 o 
  16   3 -23      742.19      636.51     91.54 o 
  17   3 -23      746.18      562.96     93.41 o 
  18   3 -23      148.17      222.41    105.82 o 
  19   3 -23       26.69       93.24    105.98 o 
  -5   4 -23       25.48      106.17    124.54 o 
  -4   4 -23       47.24      -31.02    115.89 o 
  -3   4 -23        8.90      -82.92     73.00 o 
  -2   4 -23      176.53      102.55    176.44 o 
  -1   4 -23      104.79      -31.59     71.92 o 
   0   4 -23      114.10      115.13     74.79 o 
   1   4 -23      139.32      141.96     74.11 o 
   2   4 -23      131.93      136.34    100.51 o 
   3   4 -23      100.61       65.97     70.63 o 
   4   4 -23      143.18      289.84     61.27 o 
   5   4 -23       85.97       10.50     54.86 o 
   6   4 -23      118.65       83.56     70.12 o 
   7   4 -23       37.70       94.39     68.94 o 
   8   4 -23       61.04       -0.12     82.03 o 
   9   4 -23      154.81      132.88     92.19 o 
  10   4 -23      134.54       70.32     93.66 o 
  11   4 -23      640.40      700.44    128.69 o 
  12   4 -23       13.28      -58.93     86.26 o 
  13   4 -23      403.36      299.37    114.35 o 
  14   4 -23       95.58      146.53     83.55 o 
  15   4 -23      127.51       70.06     88.39 o 
  16   4 -23       63.54      -97.10     85.19 o 
  17   4 -23       11.29       10.20     92.32 o 
  -2   5 -23      213.92      206.51     91.85 o 
  -1   5 -23       53.86       19.67     83.64 o 
   0   5 -23      191.18      146.78    123.95 o 
   1   5 -23       31.52       63.43    113.68 o 
   2   5 -23       70.90       -7.64    105.38 o 
   3   5 -23       48.72       84.55    109.85 o 
   4   5 -23       83.98       90.67     74.56 o 
   5   5 -23       22.38       61.73     73.40 o 
   6   5 -23       16.38      134.09    100.72 o 
   7   5 -23      201.31      219.44    107.99 o 
   8   5 -23      462.71      367.41    115.75 o 
   9   5 -23       32.10       84.61    102.21 o 
  10   5 -23       16.34     -115.69     91.32 o 
  11   5 -23        8.46      -51.92     98.26 o 
  12   5 -23      112.22      122.54    106.43 o 
  13   5 -23       20.63       66.37    107.90 o 
  14   5 -23        8.38      -45.68    104.23 o 
  -5   0 -22     1512.65     1651.93    131.55 o 
  -4   0 -22     2238.13     2219.97    147.10 o 
  -3   0 -22     4378.99     3685.16    202.45 o 
  -2   0 -22      437.29      306.13     96.09 o 
  -1   0 -22      287.48      147.14     88.50 o 
   0   0 -22     3090.09     2655.25    182.26 o 
   1   0 -22     1152.51     1178.38    118.44 o 
   2   0 -22     6258.84     5974.34    241.84 o 
   3   0 -22     1029.99     1200.94    118.38 o 
   4   0 -22     4088.93     3693.41    203.47 o 
   5   0 -22     8285.34     8511.28    290.37 o 
   6   0 -22     2449.37     2464.43    193.16 o 
   7   0 -22      217.73      444.19    104.63 o 
   8   0 -22     1279.92     1234.36    124.05 o 
   9   0 -22     9444.17     9617.12    322.51 o 
  10   0 -22     5412.58     5370.31    248.69 o 
  11   0 -22     1734.92     1624.22    148.02 o 
  12   0 -22     1033.66      846.15    129.76 o 
  13   0 -22     2463.38     2728.76    210.57 o 
  14   0 -22     1028.24     1001.96    142.45 o 
  15   0 -22      247.98      236.46    158.14 o 
  16   0 -22      126.18     -114.99    120.39 o 
  17   0 -22      957.32      877.65    146.16 o 
  18   0 -22     1073.97     1126.65    150.38 o 
  19   0 -22      655.52      564.93    137.94 o 
  20   0 -22      150.34       19.94    228.89 o 
  21   0 -22      219.13       14.34    131.01 o 
  22   0 -22      427.21      311.98    146.52 o 
 -10   1 -22     1147.46      847.73    142.92 o 
  -9   1 -22     1178.76     1011.24    146.78 o 
  -8   1 -22        4.83     -164.43    104.49 o 
  -7   1 -22      778.10      882.94    130.56 o 
  -6   1 -22      672.19      604.40    122.07 o 
  -5   1 -22     2069.72     2004.10    161.59 o 
  -4   1 -22      197.89      196.62     98.19 o 
  -3   1 -22      292.74      244.71     96.91 o 
  -2   1 -22     2282.34     2501.41    168.02 o 
  -1   1 -22      875.59     1005.99    120.03 o 
   0   1 -22      884.65      804.04    109.22 o 
   1   1 -22       96.33      312.88     89.60 o 
   2   1 -22     1520.43     1556.72     80.51 o 
   3   1 -22     2754.67     2978.70    104.93 o 
   4   1 -22     1746.77     1729.07    130.01 o 
   5   1 -22      200.51      165.40     55.70 o 
   6   1 -22     1289.95     1201.55     79.86 o 
   7   1 -22     5343.78     5244.68    130.77 o 
   8   1 -22     1847.20     1782.13     80.84 o 
   9   1 -22      543.06      541.10     57.70 o 
  10   1 -22      416.07      344.36     54.04 o 
  11   1 -22     2998.49     3122.18    110.63 o 
  12   1 -22     2955.97     3089.23    112.48 o 
  13   1 -22      241.66      239.03     71.95 o 
  14   1 -22      157.35      160.53     58.11 o 
  15   1 -22      202.66       71.94     75.60 o 
  16   1 -22     1375.76     1222.11    101.02 o 
  17   1 -22       83.82       29.12     81.43 o 
  18   1 -22      274.16      142.75     87.50 o 
  19   1 -22      779.33      719.22    155.92 o 
  20   1 -22      638.49      573.64    120.82 o 
  21   1 -22      411.29      283.97    103.26 o 
  -9   2 -22       90.57      -62.10    113.80 o 
  -8   2 -22      152.83      -14.33    110.38 o 
  -7   2 -22       81.11      -30.87    101.41 o 
  -6   2 -22        2.93       13.91     93.71 o 
  -5   2 -22      446.71      394.01    108.71 o 
  -4   2 -22       96.40       14.82     90.33 o 
  -3   2 -22      172.79      131.31     94.75 o 
  -2   2 -22        8.16      -30.81     84.54 o 
  -1   2 -22      305.43      317.64     66.65 o 
   0   2 -22       59.41      142.49     58.50 o 
   1   2 -22      397.06      426.07     69.23 o 
   2   2 -22       59.94       39.38     50.75 o 
   3   2 -22       52.40       82.76     45.75 o 
   4   2 -22     1061.35     1161.01     74.98 o 
   5   2 -22     1995.61     1850.22    159.58 o 
   6   2 -22      353.48      366.84     92.08 o 
   7   2 -22      140.74      133.36     57.46 o 
   8   2 -22      221.12      160.09     53.97 o 
   9   2 -22      212.20      200.52     55.99 o 
  10   2 -22      518.54      395.39     65.55 o 
  11   2 -22       81.37       84.87     56.29 o 
  12   2 -22      256.47      223.26     64.56 o 
  13   2 -22       87.77       41.96     62.55 o 
  14   2 -22       48.49        9.86     65.57 o 
  15   2 -22       76.21       44.21     69.90 o 
  16   2 -22      121.87        4.21     70.90 o 
  17   2 -22      144.27       82.27     88.74 o 
  18   2 -22      272.35      128.48    125.71 o 
  19   2 -22       66.00       33.56    126.70 o 
  20   2 -22       14.34     -162.88    130.32 o 
  21   2 -22      143.40     -111.24    141.12 o 
  -8   3 -22       42.13      -11.51    114.17 o 
  -7   3 -22      231.27       96.15    116.21 o 
  -6   3 -22      403.50      306.78    120.54 o 
  -5   3 -22      109.98       25.36    103.79 o 
  -4   3 -22      123.58      -61.36     99.59 o 
  -3   3 -22      289.33      264.93     76.77 o 
  -2   3 -22      768.90      852.08    147.42 o 
  -1   3 -22      610.93      599.89     85.44 o 
   0   3 -22      297.29      313.46     71.31 o 
   1   3 -22      123.65      107.64     60.70 o 
   2   3 -22      440.09      342.52     69.92 o 
   3   3 -22      570.29      643.58    100.26 o 
   4   3 -22      868.72      891.56     83.11 o 
   5   3 -22       41.14       38.42     45.39 o 
   6   3 -22      266.25      257.37     88.26 o 
   7   3 -22      736.32      766.64     83.84 o 
   8   3 -22      594.15      586.58     78.34 o 
   9   3 -22      160.91      125.22     63.58 o 
  10   3 -22      189.85      175.94     58.34 o 
  11   3 -22      274.89      226.85     62.78 o 
  12   3 -22      510.07      562.65    100.60 o 
  13   3 -22      255.77      283.70     81.48 o 
  14   3 -22        3.12      -10.00     71.96 o 
  15   3 -22      380.92      322.82     88.43 o 
  16   3 -22      163.84       80.38     74.64 o 
  17   3 -22       21.29       65.24     79.59 o 
  18   3 -22       58.47      -89.38     94.43 o 
  19   3 -22      149.45       66.71     87.86 o 
  -6   4 -22      106.09      165.55    126.32 o 
  -5   4 -22       84.36      -83.76    113.90 o 
  -4   4 -22      921.58     1149.63    113.39 o 
  -3   4 -22     1442.85     1648.44    270.25 o 
  -2   4 -22      108.48        8.28    160.87 o 
  -1   4 -22      485.18      557.48     99.90 o 
   0   4 -22     1424.43     1613.32    116.94 o 
   1   4 -22     2044.35     2165.60    128.25 o 
   2   4 -22     1584.20     1686.92    116.56 o 
   3   4 -22       86.27        9.02     69.49 o 
   4   4 -22     1568.41     1635.86     96.91 o 
   5   4 -22     1739.78     2003.67     99.88 o 
   6   4 -22     1111.58     1275.09    101.26 o 
   7   4 -22      448.95      467.55    109.50 o 
   8   4 -22       81.26       -0.15     79.81 o 
   9   4 -22     1440.87     1485.81    150.71 o 
  10   4 -22     1163.82     1433.35    152.95 o 
  11   4 -22      165.80      176.85     99.24 o 
  12   4 -22      184.07      171.08    100.90 o 
  13   4 -22      875.20      923.05    108.05 o 
  14   4 -22      662.55      756.39    106.07 o 
  15   4 -22      216.47      197.45     89.16 o 
  16   4 -22        4.73      -29.26     85.14 o 
  17   4 -22      421.90      396.74    119.20 o 
  18   4 -22      719.17      632.46    121.73 o 
  -3   5 -22      397.24      358.34    139.26 o 
  -2   5 -22     1259.31     1199.38    169.93 o 
  -1   5 -22     1757.03     1974.47    202.45 o 
   0   5 -22      336.28      285.34    117.72 o 
   1   5 -22       56.82      149.66    112.85 o 
   2   5 -22      723.12      685.94    137.67 o 
   3   5 -22      809.06      977.76    150.92 o 
   4   5 -22      693.32      762.26    147.17 o 
   5   5 -22      498.32      542.29    198.07 o 
   6   5 -22      409.09      504.17    119.58 o 
   7   5 -22     3321.07     3427.27    211.51 o 
   8   5 -22     1631.63     2006.48    174.79 o 
   9   5 -22      128.09      171.24     97.23 o 
  10   5 -22      543.30      619.89    127.73 o 
  11   5 -22      476.59      528.30    124.39 o 
  12   5 -22      367.09      365.28    115.36 o 
  13   5 -22       55.83      -11.79     99.41 o 
  14   5 -22       52.16       90.90    106.29 o 
  15   5 -22      484.57      466.81    135.24 o 
   3   6 -22        6.54       65.70     82.35 o 
   4   6 -22      440.05      396.01     90.55 o 
   5   6 -22      336.28      534.58    128.83 o 
   6   6 -22      288.25      324.27    116.72 o 
   7   6 -22       12.85       85.34    104.21 o 
   8   6 -22       12.33      191.96    105.98 o 
   9   6 -22      571.18      416.42    115.14 o 
 -10   1 -21      398.28      167.79    121.24 o 
  -9   1 -21      477.98      385.98    122.79 o 
  -8   1 -21       94.18      -24.95    104.26 o 
  -7   1 -21     1194.55     1303.99    142.32 o 
  -6   1 -21      402.34      457.25    112.37 o 
  -5   1 -21      339.90      434.95    106.06 o 
  -4   1 -21      121.17      100.22     89.65 o 
  -3   1 -21      179.83      196.28     92.59 o 
  -2   1 -21     1829.87     2019.31    172.31 o 
  -1   1 -21      270.91      414.48     94.85 o 
   0   1 -21      218.46      208.46     55.83 o 
   1   1 -21      156.14      220.36     53.65 o 
   2   1 -21     2783.24     2605.19    288.53 o 
   3   1 -21     1853.92     2033.80     89.43 o 
   4   1 -21       80.76      160.60     55.05 o 
   5   1 -21      298.17      352.33     60.46 o 
   6   1 -21     2661.88     3156.65    297.75 o 
   7   1 -21     1359.18     1339.95     66.46 o 
   8   1 -21      954.17      977.82     62.32 o 
   9   1 -21      673.34      605.83     58.66 o 
  10   1 -21      463.46      452.71     57.43 o 
  11   1 -21      938.81      932.30     67.42 o 
  12   1 -21     2931.76     3022.06    115.46 o 
  13   1 -21      201.56      199.21     87.29 o 
  14   1 -21     1094.33     1154.88     75.25 o 
  15   1 -21     1440.61     1505.63    131.72 o 
  16   1 -21     1338.15     1317.80    100.79 o 
  17   1 -21       28.43      -49.76     80.10 o 
  18   1 -21      233.45       -8.68     85.74 o 
  19   1 -21      258.61       -5.00     70.68 o 
  20   1 -21      501.20      438.34    100.88 o 
  21   1 -21       12.81     -128.53     92.12 o 
 -10   2 -21      149.66      124.57    119.41 o 
  -9   2 -21      980.03      841.22    141.93 o 
  -8   2 -21     1111.92     1308.03    153.09 o 
  -7   2 -21      232.90      194.81    101.22 o 
  -6   2 -21      257.09      263.20    102.67 o 
  -5   2 -21     2071.54     2091.04    177.22 o 
  -4   2 -21     5132.65     4960.68    237.62 o 
  -3   2 -21     1565.74     1458.02    141.62 o 
  -2   2 -21       43.93       91.13     56.01 o 
  -1   2 -21     1156.28     1242.99     94.71 o 
   0   2 -21     2503.57     2496.54    186.10 o 
   1   2 -21     1649.79     1770.55    103.54 o 
   2   2 -21      433.12      513.57     71.42 o 
   3   2 -21      687.31      760.05     63.03 o 
   4   2 -21     6081.11     5888.27    144.30 o 
   5   2 -21     2783.16     2733.37    128.75 o 
   6   2 -21      363.58      287.06     83.91 o 
   7   2 -21       32.34       73.70     46.10 o 
   8   2 -21     3573.90     3713.48    125.16 o 
   9   2 -21     2088.32     2271.18    109.36 o 
  10   2 -21     1107.01     1085.21     80.63 o 
  11   2 -21        8.55      -40.22     51.44 o 
  12   2 -21      449.49      354.41     66.43 o 
  13   2 -21     1838.73     1738.06    100.54 o 
  14   2 -21     3230.75     3395.24    141.59 o 
  15   2 -21        4.50      -41.59     64.65 o 
  16   2 -21      791.89      630.04    121.31 o 
  17   2 -21     2229.80     2184.47    124.05 o 
  18   2 -21      866.03      806.71    102.85 o 
  19   2 -21      528.11      365.84    135.60 o 
  20   2 -21       91.06       21.35    135.67 o 
  21   2 -21      281.10      106.71    144.17 o 
  -9   3 -21      109.09        6.44    113.15 o 
  -8   3 -21       63.00       45.99    109.69 o 
  -7   3 -21      702.29      614.90    130.32 o 
  -6   3 -21      811.50      909.16    140.49 o 
  -5   3 -21      997.40     1121.01    144.06 o 
  -4   3 -21      245.06      269.53     75.02 o 
  -3   3 -21     2409.14     2299.73    132.86 o 
  -2   3 -21     7043.59     6650.54    202.35 o 
  -1   3 -21     2655.39     2465.08    157.43 o 
   0   3 -21       64.66       74.10     57.00 o 
   1   3 -21     1247.09     1298.96     97.77 o 
   2   3 -21     2350.69     2642.14    277.09 o 
   3   3 -21     1097.30     1131.08    128.52 o 
   4   3 -21     1088.93     1215.39     76.26 o 
   5   3 -21      127.93      167.68     48.24 o 
   6   3 -21     1759.26     1713.91    104.65 o 
   7   3 -21     1615.49     1703.10    104.67 o 
   8   3 -21      642.96      606.27     76.90 o 
   9   3 -21      225.27      233.15     54.44 o 
  10   3 -21      240.56      348.87     85.25 o 
  11   3 -21     1545.15     1618.79     94.66 o 
  12   3 -21     1216.51     1163.37     86.46 o 
  13   3 -21      101.66       96.72     63.10 o 
  14   3 -21      579.45      437.66     77.28 o 
  15   3 -21      880.50      890.41     92.59 o 
  16   3 -21      940.05      829.93     91.79 o 
  17   3 -21      167.36       61.51     77.90 o 
  18   3 -21      550.28      471.73     93.60 o 
  19   3 -21      715.39      669.47    102.29 o 
  20   3 -21      390.46      299.23    100.77 o 
  -7   4 -21      148.39       37.79    120.39 o 
  -6   4 -21      284.72      299.66    130.68 o 
  -5   4 -21      294.71      197.73    111.02 o 
  -4   4 -21      370.96      346.55    146.16 o 
  -3   4 -21      225.13      258.83     80.17 o 
  -2   4 -21       69.46       38.30     70.35 o 
  -1   4 -21      167.09      171.00     74.94 o 
   0   4 -21      469.03      461.80     80.25 o 
   1   4 -21      222.28      225.87     71.75 o 
   2   4 -21       69.99       77.39     66.08 o 
   3   4 -21       65.93       81.39     83.76 o 
   4   4 -21      103.67       43.63     50.69 o 
   5   4 -21      545.38      651.91     80.45 o 
   6   4 -21      319.50      334.83     95.36 o 
   7   4 -21      169.82       91.36     85.01 o 
   8   4 -21      361.88      302.99     95.35 o 
   9   4 -21      301.98      583.91    107.33 o 
  10   4 -21      383.99      372.11    101.38 o 
  11   4 -21      104.65      128.14     94.36 o 
  12   4 -21      330.73      384.35     83.42 o 
  13   4 -21      375.93      384.08     87.31 o 
  14   4 -21       83.82       71.99     77.38 o 
  15   4 -21       47.40       23.22     83.38 o 
  16   4 -21       68.03       25.34     88.03 o 
  17   4 -21      127.66      147.69     95.07 o 
  18   4 -21      106.85       22.89     96.57 o 
  -4   5 -21       84.83      104.14    187.68 o 
  -3   5 -21       89.02       99.43    112.86 o 
  -2   5 -21      212.14      188.92    119.47 o 
  -1   5 -21       68.75      148.20    115.36 o 
   0   5 -21      105.60      110.46    105.81 o 
   1   5 -21       63.86      -82.77     95.71 o 
   2   5 -21       95.72      112.91    105.36 o 
   3   5 -21       95.95      189.81    105.11 o 
   4   5 -21      119.69      222.31     74.72 o 
   5   5 -21        8.39      -18.95     63.29 o 
   6   5 -21      280.82      257.94     95.87 o 
   7   5 -21      209.33      318.63    103.16 o 
   8   5 -21      178.15      339.81    102.91 o 
   9   5 -21       63.67      114.20     89.79 o 
  10   5 -21      154.67       48.97     92.77 o 
  11   5 -21      128.37      -82.40     86.93 o 
  12   5 -21       37.11      -44.86     89.45 o 
  13   5 -21       18.26       13.74     97.14 o 
  14   5 -21        0.51       28.89    106.16 o 
  15   5 -21       67.58        1.41     84.20 o 
   1   6 -21      446.59      501.42    146.34 o 
   2   6 -21       15.32        4.65    116.70 o 
   3   6 -21      161.50      254.87     86.85 o 
   4   6 -21      828.28      905.39    104.12 o 
   5   6 -21      452.24      659.61    129.22 o 
   6   6 -21      209.98      267.45    108.52 o 
   7   6 -21       64.36       58.81     97.10 o 
   8   6 -21      446.37      493.79    121.21 o 
   9   6 -21      364.60      166.21    100.46 o 
  10   6 -21      219.42      128.00    105.61 o 
  -7   0 -20      100.89       84.90     91.67 o 
  -6   0 -20     2774.86     2431.54    179.93 o 
  -5   0 -20     3325.74     3455.92    189.56 o 
  -4   0 -20     3162.87     2461.38    184.55 o 
  -3   0 -20      121.39      294.12     90.40 o 
  -2   0 -20     1368.10     1650.30    125.62 o 
  -1   0 -20     1080.15     1192.31    111.87 o 
   0   0 -20     4208.15     4259.93    196.23 o 
   1   0 -20     2816.00     2834.33    177.18 o 
   2   0 -20      512.94      609.62     51.63 o 
   3   0 -20     4507.77     4348.69    139.78 o 
   4   0 -20     8876.43     8620.44    205.08 o 
   5   0 -20     5400.34     5087.26    153.34 o 
   6   0 -20        4.93       27.68     40.08 o 
   7   0 -20     2507.39     2341.45    181.53 o 
   8   0 -20     3911.95     3876.22    199.80 o 
   9   0 -20     6444.70     4339.08    196.74 o 
  10   0 -20     1424.47     1425.57     90.74 o 
  11   0 -20     4233.44     4470.14    207.50 o 
  12   0 -20     3649.56     3921.89    151.34 o 
  13   0 -20     4589.25     4767.25    252.20 o 
  14   0 -20      347.80      243.70    125.65 o 
  15   0 -20      439.48      314.51    121.37 o 
  16   0 -20      938.66      830.07    138.00 o 
  17   0 -20     3526.52     3728.48    347.03 o 
  18   0 -20      930.89     1094.52    146.64 o 
  19   0 -20      104.04       22.34    123.98 o 
  20   0 -20      386.51      193.61    141.21 o 
  21   0 -20      275.05       25.88    283.44 o 
  22   0 -20      651.42      499.54    149.67 o 
 -11   1 -20      303.80      275.65    126.50 o 
 -10   1 -20      194.62      186.18    116.27 o 
  -9   1 -20       76.86     -129.43     98.18 o 
  -8   1 -20      430.68      504.50    115.93 o 
  -7   1 -20     1462.75     1471.63    143.97 o 
  -6   1 -20      472.35      543.40    108.15 o 
  -5   1 -20      740.78      684.76    109.55 o 
  -4   1 -20      497.12      580.34    102.35 o 
  -3   1 -20     1621.93     1808.96    140.11 o 
  -2   1 -20      220.56      185.47     85.36 o 
  -1   1 -20     1165.75     1367.47     89.27 o 
   0   1 -20      561.10      672.90     69.28 o 
   1   1 -20     1686.52     1692.95    136.13 o 
   2   1 -20     3600.93     3894.46    185.32 o 
   3   1 -20      822.68      858.97     84.43 o 
   4   1 -20       28.94       44.84     46.90 o 
   5   1 -20     2398.12     2570.02    116.47 o 
   6   1 -20     3857.68     3717.17    100.73 o 
   7   1 -20     4098.11     4168.37    156.53 o 
   8   1 -20     2255.53     2350.81     90.44 o 
  10   1 -20     1867.07     1814.14     79.46 o 
  11   1 -20     2121.80     2051.41     84.51 o 
  12   1 -20      129.16      113.26     90.80 o 
  13   1 -20       83.56       37.35     52.17 o 
  14   1 -20      596.90      567.75     91.91 o 
  15   1 -20     2335.26     2502.06    123.26 o 
  16   1 -20      477.04      362.09     67.60 o 
  17   1 -20      172.63       88.19     82.91 o 
  18   1 -20      530.47      347.85     93.39 o 
  19   1 -20      416.21      432.97     76.54 o 
  20   1 -20      709.39      613.11    102.81 o 
  21   1 -20       56.18      -57.07    115.07 o 
  22   1 -20       53.80     -186.86     93.43 o 
 -10   2 -20      110.06      -76.95    105.53 o 
  -9   2 -20      117.50      -19.37    101.49 o 
  -8   2 -20       35.01       51.86     98.86 o 
  -7   2 -20      149.08        8.32     92.60 o 
  -6   2 -20      207.55      163.06     94.86 o 
  -5   2 -20      521.82      447.96    106.05 o 
  -4   2 -20       14.62       86.47     86.72 o 
  -3   2 -20      231.74      265.02     63.39 o 
  -2   2 -20       56.82       58.26     91.34 o 
  -1   2 -20      194.71      257.60     59.67 o 
   0   2 -20      575.70      507.31     68.49 o 
   1   2 -20      106.58       42.14     79.99 o 
   2   2 -20        4.20       60.05     46.67 o 
   3   2 -20      233.92      288.79     58.19 o 
   4   2 -20      286.56      311.69     47.83 o 
   5   2 -20      600.03      610.29     69.56 o 
   6   2 -20      116.26      124.62     44.32 o 
   7   2 -20      176.61      157.10     49.07 o 
   8   2 -20       16.54       77.05     47.34 o 
   9   2 -20      208.85      187.54     59.57 o 
  10   2 -20      126.77      118.89     53.21 o 
  11   2 -20        1.15       23.06     51.81 o 
  12   2 -20     1001.06      830.71     89.75 o 
  13   2 -20      106.87       80.60     60.98 o 
  14   2 -20       87.87       78.87     94.84 o 
  15   2 -20       22.35      -34.72     65.25 o 
  16   2 -20       13.91      -44.46     68.77 o 
  17   2 -20      159.95       54.40     86.23 o 
  18   2 -20      433.84      281.55     89.65 o 
  19   2 -20       57.75      -55.97    117.42 o 
  20   2 -20        2.64     -226.54    123.09 o 
  21   2 -20        2.98     -128.87    137.41 o 
  -9   3 -20        0.42      -42.13    106.31 o 
  -8   3 -20      345.59      302.16    117.23 o 
  -7   3 -20      513.28      382.39    118.39 o 
  -6   3 -20      151.48      329.40    112.91 o 
  -5   3 -20       51.62       11.95     63.84 o 
  -4   3 -20        8.91       17.64     61.31 o 
  -3   3 -20       40.53       58.34     60.37 o 
  -2   3 -20      258.10      298.20     93.17 o 
  -1   3 -20      413.75      477.77     71.78 o 
   0   3 -20      138.76      101.23     57.13 o 
   1   3 -20      163.82      169.17    102.88 o 
   2   3 -20      178.48      193.78     58.22 o 
   3   3 -20     1199.12     1377.96     93.75 o 
   4   3 -20      214.91      229.96     49.74 o 
   5   3 -20      299.01      398.17     70.86 o 
   6   3 -20     1640.80     1788.20    102.07 o 
   7   3 -20     1126.56     1121.84     86.48 o 
   8   3 -20       51.96       55.45     45.83 o 
   9   3 -20      149.94      272.99     57.19 o 
  10   3 -20       20.02       42.27     51.66 o 
  11   3 -20     1261.80     1177.15     82.17 o 
  12   3 -20      859.52      842.61     77.77 o 
  13   3 -20      298.66      156.30     84.70 o 
  14   3 -20      427.71      373.63     72.10 o 
  15   3 -20      434.70      408.89     82.71 o 
  16   3 -20      268.73      275.28     79.38 o 
  17   3 -20       49.50        2.72    108.44 o 
  18   3 -20      331.60      356.01     89.46 o 
  19   3 -20       56.98       46.89     85.78 o 
  20   3 -20      200.00      153.38     95.76 o 
  -8   4 -20      223.03      135.30    124.38 o 
  -7   4 -20       55.46     -117.11    109.71 o 
  -6   4 -20      451.75      531.67     94.18 o 
  -5   4 -20     1375.08     1524.17    122.17 o 
  -4   4 -20     1331.30     1631.84    120.86 o 
  -3   4 -20      247.19      270.77     78.84 o 
  -2   4 -20      339.05      365.91     79.15 o 
  -1   4 -20      984.20     1074.01    100.29 o 
   0   4 -20      931.71     1042.12     95.44 o 
   1   4 -20      464.81      544.61    175.96 o 
   2   4 -20      776.13      826.22     86.43 o 
   3   4 -20     2000.03     2061.80    120.05 o 
   4   4 -20     1717.54     1939.96    116.34 o 
   5   4 -20     1980.67     1907.58    111.89 o 
   6   4 -20      325.36      256.07     90.54 o 
   7   4 -20      824.33      837.71    120.24 o 
   8   4 -20     1681.18     1847.15    156.64 o 
   9   4 -20     2767.90     2754.89    173.59 o 
  10   4 -20      371.14      399.08     77.13 o 
  11   4 -20      354.53      421.62     81.29 o 
  12   4 -20     1112.92     1172.64    111.78 o 
  13   4 -20     1549.44     1524.18    124.12 o 
  14   4 -20      397.18      454.60    102.35 o 
  15   4 -20        8.57       -1.73    108.64 o 
  16   4 -20      745.71      834.91    113.06 o 
  17   4 -20      459.95      502.01    106.47 o 
  18   4 -20      327.30      317.10    106.16 o 
  -5   5 -20       25.98      -77.98     82.63 o 
  -4   5 -20      234.74      232.00     89.22 o 
  -3   5 -20     1243.42     1281.59    173.02 o 
  -2   5 -20      566.49      550.58    136.22 o 
  -1   5 -20      198.70       97.69    112.82 o 
   0   5 -20      387.19      324.74    117.23 o 
   1   5 -20     1718.41     2154.52    189.04 o 
   2   5 -20     1104.15     1355.54    160.99 o 
   3   5 -20      234.82      333.19    109.58 o 
   4   5 -20       95.18      160.86     71.09 o 
   5   5 -20     1307.28     1560.60    111.58 o 
   6   5 -20     2440.14     2545.40    179.47 o 
   7   5 -20     1247.90     1572.57    153.46 o 
   8   5 -20      114.29       25.32     84.85 o 
   9   5 -20      836.18      817.95    124.07 o 
  10   5 -20     1075.94     1137.26    142.97 o 
  11   5 -20     1091.00     1022.25    139.57 o 
  12   5 -20       36.08       -5.01     93.23 o 
  13   5 -20       18.98       -2.09     74.62 o 
  14   5 -20      434.46      463.87    211.51 o 
  15   5 -20      875.30      960.08    232.54 o 
   0   6 -20      269.52      268.98    126.71 o 
   1   6 -20       25.86      -12.17    112.35 o 
   2   6 -20      153.99      256.88    120.52 o 
   3   6 -20      301.81      487.68    133.78 o 
   4   6 -20       40.23       42.18     72.25 o 
   5   6 -20      103.94       58.24     97.06 o 
   6   6 -20       36.50       13.40     92.76 o 
   7   6 -20      299.42      313.12    106.40 o 
   8   6 -20      272.44      233.40    101.66 o 
   9   6 -20      379.04      618.64    118.17 o 
  10   6 -20       79.42       79.02     99.19 o 
  11   6 -20       41.44       35.98     96.23 o 
 -12   1 -19      188.60       94.48    120.59 o 
 -11   1 -19      136.36       90.23    113.90 o 
 -10   1 -19       13.02      -93.15     99.12 o 
  -9   1 -19      118.70       11.73     98.68 o 
  -8   1 -19      799.99      854.33    122.11 o 
  -7   1 -19     1958.43     2053.29    156.60 o 
  -6   1 -19     1153.62     1227.66    127.39 o 
  -5   1 -19      316.15      311.89     91.49 o 
  -4   1 -19      225.53      303.98     89.08 o 
  -3   1 -19     1751.32     1712.95    133.89 o 
  -2   1 -19       60.63       33.73     64.46 o 
  -1   1 -19      158.78      106.30    110.99 o 
   0   1 -19      358.43      302.70     72.19 o 
   1   1 -19     4500.38     4421.10    195.42 o 
   2   1 -19      628.62      766.05     67.07 o 
   3   1 -19      124.64      105.27     35.91 o 
   4   1 -19     1425.76     1496.80     76.37 o 
   5   1 -19      647.33      589.64     48.61 o 
   6   1 -19      455.64      454.58     46.20 o 
   7   1 -19      295.81      303.24     44.04 o 
   8   1 -19      513.19      533.45     51.77 o 
   9   1 -19      288.72      356.39     51.85 o 
  10   1 -19      499.62      526.26     66.12 o 
  11   1 -19      676.17      650.52     62.12 o 
  12   1 -19      395.85      452.67     58.84 o 
  13   1 -19      984.25      944.46     69.19 o 
  14   1 -19     3633.96     3794.51    120.34 o 
  15   1 -19      234.89      285.26     62.15 o 
  16   1 -19      219.72      167.58     61.10 o 
  17   1 -19       61.35      111.98     83.84 o 
  18   1 -19      486.51      516.32     98.21 o 
  19   1 -19      101.16       12.37     71.40 o 
  20   1 -19      313.95      170.21     92.86 o 
  21   1 -19       20.00     -173.98     90.19 o 
  22   1 -19      255.86      301.73    131.53 o 
 -11   2 -19      139.03      128.52    115.88 o 
 -10   2 -19      900.12     1014.57    141.35 o 
  -9   2 -19     1319.63     1017.61    140.67 o 
  -8   2 -19      485.86      367.45    107.28 o 
  -7   2 -19      659.52      655.02    116.83 o 
  -6   2 -19      961.48      812.90    120.62 o 
  -5   2 -19     3921.23     3694.05    210.32 o 
  -4   2 -19      635.55      645.49     76.54 o 
  -3   2 -19       71.37       -5.87     57.30 o 
  -2   2 -19     2522.73     2454.34    120.94 o 
  -1   2 -19     4172.56     3809.66    144.02 o 
   0   2 -19     2760.59     2544.69    120.52 o 
   1   2 -19      126.66      151.63     52.31 o 
   2   2 -19     2231.35     2106.93    109.17 o 
   3   2 -19     4352.58     4232.83    141.02 o 
   4   2 -19     4444.98     4606.75    118.76 o 
   5   2 -19     1131.19     1052.48     62.42 o 
   6   2 -19     1228.38     1132.16     94.03 o 
   7   2 -19     1513.60     1466.07    119.90 o 
   8   2 -19     1585.98     1704.98     95.62 o 
   9   2 -19      912.19      942.09     81.14 o 
  10   2 -19      413.86      406.59     60.85 o 
  11   2 -19     1387.36     1368.75     85.34 o 
  12   2 -19     3304.30     3462.68    162.35 o 
  13   2 -19     1005.48     1113.68     85.78 o 
  14   2 -19       52.00       62.52     63.85 o 
  15   2 -19     1526.85     1464.65     98.20 o 
  16   2 -19     3291.06     3850.42    188.85 o 
  17   2 -19      173.30      103.55     74.21 o 
  18   2 -19       97.49       98.15     82.79 o 
  19   2 -19      283.44      112.79     87.98 o 
  20   2 -19      928.66      760.82    150.21 o 
  21   2 -19      364.42      148.75    140.46 o 
 -10   3 -19       10.18       38.14    108.96 o 
  -9   3 -19      181.70      135.14    113.76 o 
  -8   3 -19      351.92      314.42    115.11 o 
  -7   3 -19     1346.41     1217.32    147.66 o 
  -6   3 -19      902.61      904.19     95.84 o 
  -5   3 -19      108.45       24.75     63.50 o 
  -4   3 -19      490.56      666.90     83.80 o 
  -3   3 -19     1515.13     1780.95    113.22 o 
  -2   3 -19     1857.87     1907.16    113.30 o 
  -1   3 -19        2.68       19.19     51.35 o 
   0   3 -19     1164.01     1189.89     90.81 o 
   1   3 -19     2869.32     2789.01    223.47 o 
   2   3 -19     2853.19     2561.47    121.22 o 
   3   3 -19      219.13      255.91     58.30 o 
   4   3 -19      519.74      586.31     57.91 o 
   5   3 -19     1010.08     1135.06     67.51 o 
   6   3 -19     1695.19     1752.45     98.22 o 
   7   3 -19       36.08       39.28     41.64 o 
   8   3 -19      595.01      546.06     58.43 o 
   9   3 -19     1474.99     1465.25     81.42 o 
  10   3 -19     1277.51     1397.04     83.10 o 
  11   3 -19      455.00      546.52     65.18 o 
  12   3 -19      230.98      219.37     59.19 o 
  13   3 -19      863.68      833.54     84.50 o 
  14   3 -19     1596.21     1437.55     99.94 o 
  15   3 -19      929.20      772.47     84.91 o 
  16   3 -19      441.09      283.35     78.26 o 
  17   3 -19      851.93      668.33     89.23 o 
  18   3 -19     1216.44     1070.75    104.46 o 
  19   3 -19      276.85      295.66     91.76 o 
  20   3 -19       37.42      -56.74     89.81 o 
  -8   4 -19      104.29      -27.32    118.07 o 
  -7   4 -19      136.15       -9.95     75.47 o 
  -6   4 -19      120.96      119.75     77.52 o 
  -5   4 -19      388.07      340.60     85.01 o 
  -4   4 -19       45.45      109.35    100.60 o 
  -3   4 -19       15.12      -46.99     63.62 o 
  -2   4 -19       12.28       -4.18     64.42 o 
  -1   4 -19      135.31      111.13     65.49 o 
   0   4 -19      260.48      390.58     87.42 o 
   1   4 -19      469.35      438.58     71.43 o 
   2   4 -19      149.06      130.25     82.59 o 
   3   4 -19       52.01       79.09     76.93 o 
   4   4 -19      233.07      189.98     85.65 o 
   5   4 -19       10.74      -37.22     49.77 o 
   6   4 -19       20.39      -37.19     68.89 o 
   7   4 -19       53.79       55.89     77.87 o 
   8   4 -19       31.67       60.59     73.89 o 
   9   4 -19      364.99      359.76     70.15 o 
  10   4 -19      246.03      172.28     64.93 o 
  11   4 -19      209.53      127.56     66.50 o 
  12   4 -19      203.89      209.41     71.96 o 
  13   4 -19      231.08      258.23     76.97 o 
  14   4 -19      123.14      177.84    120.82 o 
  15   4 -19      131.66      -25.93     78.70 o 
  16   4 -19       85.98       62.74    106.39 o 
  17   4 -19      207.13       72.75     93.33 o 
  18   4 -19       32.11      -33.74     91.66 o 
  -6   5 -19       22.39     -145.98    164.74 o 
  -5   5 -19       49.58       37.70    106.29 o 
  -4   5 -19      168.56       92.57    111.46 o 
  -3   5 -19      106.32      108.34    109.12 o 
  -2   5 -19       19.06      -24.80    102.04 o 
  -1   5 -19      112.62      115.22    100.72 o 
   0   5 -19      116.67      125.18    103.95 o 
   1   5 -19       88.57       49.48     90.83 o 
   2   5 -19       68.02      124.78     98.62 o 
   3   5 -19      241.97      256.42    101.24 o 
   4   5 -19       31.91      120.16     65.32 o 
   5   5 -19      312.34      405.68     72.78 o 
   6   5 -19      104.01      124.90     84.83 o 
   7   5 -19       79.74       62.18     81.84 o 
   8   5 -19       74.97      -28.25     77.44 o 
   9   5 -19      344.02      372.65     95.67 o 
  10   5 -19      285.43      349.63    101.02 o 
  11   5 -19       78.72       95.37     91.26 o 
  12   5 -19      101.76       17.41     70.76 o 
  13   5 -19       33.52        9.35     72.09 o 
  14   5 -19      162.50      175.64     85.15 o 
  15   5 -19        6.56       62.41     83.46 o 
  16   5 -19        1.06      -19.38     90.09 o 
  -2   6 -19       38.10       81.51    121.66 o 
  -1   6 -19      431.71      473.33    139.73 o 
   0   6 -19      589.13      659.50    141.86 o 
   1   6 -19      153.02      263.54    123.66 o 
   2   6 -19      160.51      126.34    115.39 o 
   3   6 -19      718.38      756.85    136.86 o 
   4   6 -19      442.46      528.49     87.26 o 
   5   6 -19       36.65      -62.27     87.15 o 
   6   6 -19      646.96      694.65    123.08 o 
   7   6 -19      554.39      712.37    117.46 o 
   8   6 -19      107.06       98.95     91.05 o 
   9   6 -19       45.05       28.13     91.23 o 
  10   6 -19       46.53       99.81     98.43 o 
  11   6 -19      169.75       90.94     97.31 o 
  12   6 -19      746.00      626.57    129.44 o 
  -8   0 -18      283.89      315.92     92.86 o 
  -7   0 -18      656.74      750.83    102.77 o 
  -6   0 -18     1831.39     2414.14    166.57 o 
  -5   0 -18     2350.85     2374.40    164.19 o 
  -4   0 -18      267.98      218.12     84.84 o 
  -3   0 -18     5692.83     6205.84    228.39 o 
  -2   0 -18     3344.25     3256.30    174.57 o 
  -1   0 -18     2908.21     2696.92    110.23 o 
   0   0 -18      172.41      176.60     45.33 o 
   1   0 -18      562.09      580.43     47.64 o 
   2   0 -18     7581.14     7364.86    146.01 o 
   3   0 -18     1838.63     1895.89     86.78 o 
   4   0 -18     1067.70     1130.49     70.64 o 
   5   0 -18     1957.93     2087.08     98.38 o 
   6   0 -18     2885.81     2917.66    150.41 o 
   7   0 -18     8330.00     8392.94    437.91 o 
   8   0 -18     2381.23     2329.07    148.77 o 
  12   0 -18     5935.86     6267.77    252.76 o 
  13   0 -18       46.91      124.90     66.47 o 
  14   0 -18      852.65      674.72    142.09 o 
  15   0 -18     1421.82     1303.50    140.66 o 
  16   0 -18      526.68      544.56    128.12 o 
  17   0 -18      849.40      711.27    131.68 o 
  18   0 -18      102.05      -41.65    118.78 o 
  19   0 -18      747.13      656.00    195.68 o 
  20   0 -18     1219.07     1380.35    172.05 o 
  21   0 -18      675.29      613.86    295.95 o 
  22   0 -18       22.64     -167.77    182.75 o 
 -12   1 -18      557.40      466.34    125.61 o 
 -11   1 -18      177.53      -37.58    103.61 o 
 -10   1 -18      253.93      196.44    105.22 o 
  -9   1 -18     1467.99     1471.74    145.14 o 
  -8   1 -18     2048.17     2025.46    155.05 o 
  -7   1 -18     2140.76     2101.86    153.77 o 
  -6   1 -18      302.54      335.35     92.00 o 
  -5   1 -18      949.03      841.77    109.37 o 
  -4   1 -18     1074.39     1084.85    115.02 o 
  -3   1 -18      848.73      930.30     76.70 o 
  -2   1 -18     1135.66     1060.56    113.99 o 
  -1   1 -18      891.43      998.65    109.83 o 
   1   1 -18     2890.11     2745.27    111.58 o 
   2   1 -18       62.31       70.69     56.37 o 
   3   1 -18      303.94      286.90     37.30 o 
   4   1 -18     2710.35     2587.68    140.46 o 
   5   1 -18     3842.49     3868.69     85.31 o 
   6   1 -18      966.50     1060.19     58.97 o 
   7   1 -18      249.57      301.52     35.95 o 
   8   1 -18     1274.77     1274.61     62.47 o 
   9   1 -18     5943.76     5842.61    128.29 o 
  10   1 -18     1238.47     1347.03     67.86 o 
  11   1 -18      535.66      592.20     58.17 o 
  12   1 -18      351.46      397.09     56.46 o 
  13   1 -18     3701.35     3874.18    180.65 o 
  14   1 -18     2403.50     2269.30     96.50 o 
  15   1 -18       43.41      -16.47     80.47 o 
  16   1 -18       50.80       34.56     59.33 o 
  17   1 -18      226.27      171.71     65.21 o 
  18   1 -18      435.66      546.40     91.52 o 
  19   1 -18      243.17      128.68     89.19 o 
  20   1 -18       89.45       80.63    101.92 o 
  21   1 -18      320.63      205.15     96.92 o 
  22   1 -18      555.80      381.76    101.32 o 
 -12   2 -18       29.86      -37.92    110.82 o 
 -11   2 -18      167.31       43.79    110.16 o 
 -10   2 -18      212.80       62.96    104.40 o 
  -9   2 -18      276.78      304.74    103.58 o 
  -8   2 -18       85.40      -55.16     86.29 o 
  -7   2 -18       25.31       21.54     85.11 o 
  -6   2 -18      524.03      612.34    109.60 o 
  -5   2 -18      212.83      179.49     61.06 o 
  -4   2 -18      200.34      310.03     66.76 o 
  -3   2 -18      588.42      792.08    131.07 o 
  -2   2 -18      286.54      227.46    104.05 o 
  -1   2 -18      190.71      178.75     54.21 o 
   0   2 -18      290.79      251.76     54.21 o 
   1   2 -18       48.34       47.83     52.69 o 
   2   2 -18       27.01       56.35     44.34 o 
   3   2 -18       71.40       45.34     42.03 o 
   4   2 -18      270.25      332.49     37.94 o 
   5   2 -18      369.92      491.59     59.47 o 
   6   2 -18      371.06      391.74     48.33 o 
   7   2 -18      701.94      600.50     56.38 o 
   8   2 -18      385.66      362.86     51.95 o 
   9   2 -18      108.71       72.04     47.74 o 
  10   2 -18      250.61      244.16     73.28 o 
  11   2 -18      877.11      865.44     74.43 o 
  12   2 -18       23.54      -40.02     54.43 o 
  13   2 -18       91.49      171.48     60.66 o 
  14   2 -18      313.90      275.17     84.46 o 
  15   2 -18      105.37       41.62     64.89 o 
  16   2 -18       18.79      -30.50     67.70 o 
  17   2 -18      128.98       46.21     75.41 o 
  18   2 -18       83.94       -2.09     78.87 o 
  19   2 -18       19.08      -90.50    118.45 o 
  20   2 -18       18.58     -282.12    141.06 o 
  21   2 -18        5.07     -111.04    125.39 o 
 -11   3 -18      227.60      208.79    117.83 o 
 -10   3 -18       72.02       -3.41    109.39 o 
  -9   3 -18      354.18      353.55    121.11 o 
  -8   3 -18      154.14       17.91    101.76 o 
  -7   3 -18      212.34      107.98    101.79 o 
  -6   3 -18       99.30       69.32     63.87 o 
  -5   3 -18      650.73      779.24    132.71 o 
  -4   3 -18      239.85      299.24     70.01 o 
  -3   3 -18      124.68      160.99     61.83 o 
  -2   3 -18        3.98      -26.31     48.96 o 
  -1   3 -18      394.09      434.45     65.23 o 
   0   3 -18     1580.78     1769.82    101.67 o 
   1   3 -18     1890.53     1962.63    102.93 o 
   2   3 -18      331.99      280.40     94.90 o 
   3   3 -18      862.54      997.11     77.63 o 
   4   3 -18      203.73      243.35     45.41 o 
   5   3 -18      808.96      883.94     60.11 o 
   6   3 -18      179.11      214.84     43.29 o 
   7   3 -18      194.72      191.92     45.28 o 
   8   3 -18      299.13      258.55     48.49 o 
   9   3 -18      336.45      415.77     55.93 o 
  10   3 -18      383.42      494.38     60.30 o 
  11   3 -18      241.18      267.07     57.21 o 
  12   3 -18      582.12      520.04     66.40 o 
  13   3 -18     1446.26     1507.79    255.12 o 
  14   3 -18      484.72      317.00     69.65 o 
  15   3 -18       81.44       68.74     67.20 o 
  16   3 -18      104.10       90.33     70.65 o 
  17   3 -18       39.91        3.10     72.47 o 
  18   3 -18      139.40       91.25    133.52 o 
  19   3 -18      139.15      128.67    101.90 o 
  20   3 -18       17.84       30.13     91.05 o 
  -9   4 -18      198.16      353.16    129.62 o 
  -8   4 -18       11.29       -3.08    110.92 o 
  -7   4 -18      533.05      459.17     91.32 o 
  -6   4 -18     1039.14     1243.63    262.10 o 
  -5   4 -18     1003.43      846.96    172.91 o 
  -4   4 -18        8.60      -48.33     63.00 o 
  -3   4 -18      256.89      274.65     72.51 o 
  -2   4 -18      734.52      916.99     89.22 o 
  -1   4 -18      926.01     1204.32    147.81 o 
   0   4 -18      372.52      406.54     84.97 o 
   1   4 -18       71.63      192.37     85.15 o 
   2   4 -18     2977.11     3252.47    186.26 o 
   3   4 -18     2277.78     2801.30    171.61 o 
   4   4 -18     1119.93     1245.93    131.47 o 
   5   4 -18      360.77      528.85     72.08 o 
   6   4 -18     2121.45     1877.31    146.69 o 
   7   4 -18     2503.18     2659.15    167.27 o 
   8   4 -18      650.01      711.55     79.95 o 
   9   4 -18      220.47      230.90     63.69 o 
  10   4 -18     1263.97     1332.69    105.33 o 
  11   4 -18     1990.85     2243.75    150.40 o 
  12   4 -18      797.93      844.67     95.15 o 
  13   4 -18       87.89       61.15     70.00 o 
  14   4 -18      321.82      316.49     84.07 o 
  15   4 -18     1284.65     1145.84    117.54 o 
  16   4 -18      253.26      258.25     92.33 o 
  17   4 -18      362.82      305.47    141.64 o 
  18   4 -18       19.13     -154.77    100.85 o 
  -7   5 -18      479.77      366.69    213.85 o 
  -6   5 -18       86.09      -20.87     77.21 o 
  -5   5 -18      409.21      495.65    135.40 o 
  -4   5 -18      495.92      614.17    135.80 o 
  -3   5 -18      291.57      380.22    120.66 o 
  -2   5 -18       54.82       91.61    101.57 o 
  -1   5 -18      733.97      916.55    137.93 o 
   0   5 -18     1440.02     1578.55    165.64 o 
   1   5 -18      942.07      922.66    131.03 o 
   2   5 -18      792.36      684.27    120.25 o 
   3   5 -18       18.02      -39.55     83.88 o 
   4   5 -18     2419.48     2688.64    128.24 o 
   5   5 -18     2335.14     2369.86    118.77 o 
   6   5 -18      110.30      151.57     85.14 o 
   7   5 -18      100.56       54.59     80.13 o 
   8   5 -18      618.39      570.49    106.38 o 
   9   5 -18     2020.89     2212.11    162.39 o 
  10   5 -18     1280.17     1555.76    145.69 o 
  11   5 -18        5.92      -70.40     64.41 o 
  12   5 -18      292.21      207.94     77.76 o 
  13   5 -18      862.55      853.92    107.31 o 
  14   5 -18      176.01      175.79     84.72 o 
  15   5 -18      264.61      274.70     92.30 o 
  16   5 -18      189.35       71.95     90.73 o 
  -3   6 -18      167.04      270.07    131.45 o 
  -2   6 -18      419.74      572.59    144.13 o 
  -1   6 -18      195.51       47.01    116.37 o 
   0   6 -18        5.71     -128.92     98.11 o 
   1   6 -18      282.85      346.44    120.42 o 
   2   6 -18      298.29      329.74    116.78 o 
   3   6 -18      160.90      151.64    108.37 o 
   4   6 -18       79.71      106.03     69.78 o 
   5   6 -18       48.45      144.62     87.92 o 
   6   6 -18      275.47      328.13     96.54 o 
   7   6 -18      415.77      288.88     92.58 o 
   8   6 -18      119.28      182.15     88.04 o 
   9   6 -18        1.35      -68.69     81.92 o 
  10   6 -18       78.56       32.28     91.47 o 
  11   6 -18      774.48      639.52    122.71 o 
  12   6 -18       63.26       -9.53     94.38 o 
 -13   1 -17      217.17       52.62    114.91 o 
 -12   1 -17      205.87       40.38    108.17 o 
 -11   1 -17      215.21      141.45    105.84 o 
 -10   1 -17      712.77      582.21    115.73 o 
  -9   1 -17     1892.60     2141.45    158.00 o 
  -8   1 -17      463.84      621.96    108.19 o 
  -7   1 -17      360.42      263.87     90.09 o 
  -6   1 -17      171.20      149.48     83.12 o 
  -5   1 -17     3063.34     2847.12    179.79 o 
  -4   1 -17     1016.74     1053.47     79.14 o 
  -3   1 -17      639.10      940.56    110.75 o 
  -2   1 -17      236.60      290.76     68.83 o 
   0   1 -17     2992.94     2955.79    111.55 o 
   1   1 -17     1610.96     1656.94     88.79 o 
   2   1 -17      100.32       88.88     30.10 o 
   3   1 -17     2200.91     2280.07     64.17 o 
   4   1 -17     1607.92     1377.94     58.13 o 
   5   1 -17      894.48      807.03     42.25 o 
   6   1 -17      363.53      398.85     55.27 o 
   7   1 -17      585.29      611.40     40.19 o 
   8   1 -17     2313.80     2327.60     71.53 o 
   9   1 -17     1262.67     1232.28     54.22 o 
  10   1 -17      676.94      723.46     56.33 o 
  11   1 -17       72.24      163.33     48.35 o 
  12   1 -17      839.58      856.00     63.77 o 
  13   1 -17     2460.78     2863.45    162.63 o 
  14   1 -17     2091.43     2080.05     99.99 o 
  15   1 -17      156.48       92.38     57.40 o 
  16   1 -17      274.89      295.40     64.65 o 
  17   1 -17      441.69      398.95     70.51 o 
  18   1 -17      754.81      650.09     78.87 o 
  19   1 -17       59.32      -20.50     85.78 o 
  20   1 -17      169.49       67.89     88.65 o 
  21   1 -17      498.46      402.89     97.61 o 
  22   1 -17      257.36       47.03    100.40 o 
 -12   2 -17     1016.49     1219.74    151.64 o 
 -11   2 -17     2249.11     2083.20    174.60 o 
 -10   2 -17     2272.52     2076.46    169.37 o 
  -9   2 -17       44.22       61.75     91.49 o 
  -8   2 -17      793.24      888.59    118.92 o 
  -7   2 -17     2684.05     2210.02    177.74 o 
  -6   2 -17      923.65     1047.84     89.52 o 
  -5   2 -17       76.44       28.82     51.89 o 
  -4   2 -17      928.12      954.21    150.46 o 
  -3   2 -17     8260.28     8156.87    206.45 o 
  -2   2 -17     9938.40     9387.96    222.77 o 
  -1   2 -17     4072.08     3715.86    189.81 o 
   0   2 -17       91.58       85.18     45.02 o 
   1   2 -17     5486.61     5234.87    151.75 o 
   2   2 -17     4767.30     4625.98    301.29 o 
   3   2 -17     3261.38     3323.95    150.16 o 
   4   2 -17      200.65      229.10     31.34 o 
   5   2 -17     1666.50     1622.74     92.61 o 
   6   2 -17     3484.79     3556.72    107.49 o 
   7   2 -17     3717.26     3716.29    112.25 o 
   8   2 -17      228.18      190.83     44.07 o 
   9   2 -17      252.27      315.75     61.91 o 
  10   2 -17     1706.53     1644.03     85.59 o 
  11   2 -17     3517.19     3707.42    129.17 o 
  12   2 -17     1046.03     1090.99     81.67 o 
  13   2 -17      152.66       91.93     60.19 o 
  14   2 -17     1710.54     1989.12    185.19 o 
  15   2 -17     2471.70     2726.44    127.27 o 
  16   2 -17     1470.13     1403.64     99.43 o 
  17   2 -17      315.62      213.99     81.20 o 
  18   2 -17      824.32      856.05     99.80 o 
  19   2 -17     1373.75     1229.47    113.18 o 
  20   2 -17      702.03      647.41    151.22 o 
  21   2 -17      320.19       10.92    193.21 o 
 -11   3 -17       18.64      128.84    113.90 o 
 -10   3 -17      355.64      220.54    113.37 o 
  -9   3 -17      462.64      482.01    119.91 o 
  -8   3 -17      975.82     1197.29    142.23 o 
  -7   3 -17       14.93       23.25     73.11 o 
  -6   3 -17       84.04      115.45     62.71 o 
  -5   3 -17     2780.38     2856.13    133.75 o 
  -4   3 -17     1647.17     1808.46    110.28 o 
  -3   3 -17      479.80      538.70     70.87 o 
  -2   3 -17      825.97     1012.59    103.00 o 
  -1   3 -17     8500.43     8205.36    208.07 o 
   0   3 -17     8397.15     8344.17    206.40 o 
   1   3 -17     3698.69     3839.70    132.50 o 
   2   3 -17      301.34      308.81    120.38 o 
   3   3 -17     2597.07     2770.02    203.28 o 
   4   3 -17     4396.34     4506.43    141.04 o 
   5   3 -17     4673.97     4795.34    105.84 o 
   6   3 -17     3471.08     3532.23    107.78 o 
   7   3 -17      872.56      872.24     60.51 o 
   8   3 -17     2717.64     2764.20    102.13 o 
   9   3 -17     3655.23     3818.15    122.28 o 
  10   3 -17      434.86      431.93     73.21 o 
  11   3 -17      471.98      487.32     61.15 o 
  12   3 -17       16.89      -58.74     49.87 o 
  13   3 -17     1059.66     1104.39    108.44 o 
  14   3 -17      879.82      768.54     89.26 o 
  15   3 -17      105.99      133.47     65.67 o 
  16   3 -17     1020.61      826.93     89.70 o 
  17   3 -17      914.54      695.55     88.79 o 
  18   3 -17      847.33      758.21     94.84 o 
  19   3 -17       34.61       20.78     86.68 o 
  20   3 -17      434.38      427.51    103.89 o 
 -10   4 -17      143.99       63.61    122.03 o 
  -9   4 -17        3.96       21.96    113.93 o 
  -8   4 -17       49.92       68.27     76.03 o 
  -7   4 -17      123.90       73.10    103.97 o 
  -6   4 -17      321.16      412.08     81.86 o 
  -5   4 -17       17.16       -1.82     66.22 o 
  -4   4 -17      173.90      182.59     69.94 o 
  -3   4 -17      917.92      930.18     89.00 o 
  -2   4 -17     1383.49     1495.28    101.57 o 
  -1   4 -17      765.93      634.36    130.83 o 
   0   4 -17       94.79       70.89     76.90 o 
   1   4 -17      840.86      912.77    117.29 o 
   2   4 -17      321.18      276.12     83.65 o 
   3   4 -17      625.72      518.72     95.85 o 
   4   4 -17     1053.72     1041.64    116.39 o 
   5   4 -17       68.66       67.89     48.17 o 
   6   4 -17      148.97      139.17     72.34 o 
   7   4 -17      424.09      418.63     65.73 o 
   8   4 -17      207.20      171.30     56.77 o 
   9   4 -17      641.31      683.18     79.25 o 
  10   4 -17       26.21        5.81     56.31 o 
  11   4 -17      206.21      236.42     68.31 o 
  12   4 -17      170.46      180.33     68.74 o 
  13   4 -17       46.20       53.61     68.08 o 
  14   4 -17      233.27      228.19     80.06 o 
  15   4 -17      384.97      428.86     92.22 o 
  16   4 -17      248.49      200.30     89.16 o 
  17   4 -17      110.58      -39.36     82.91 o 
  18   4 -17       78.15       39.58     92.82 o 
  19   4 -17      109.61       99.81    104.00 o 
  -7   5 -17      124.31      119.31     84.28 o 
  -6   5 -17       55.76        2.04     75.86 o 
  -5   5 -17      211.51      183.93    114.40 o 
  -4   5 -17      310.75      292.07    116.81 o 
  -3   5 -17       34.74      -18.56     93.71 o 
  -2   5 -17       17.91      125.96     99.50 o 
  -1   5 -17       84.78       53.62     92.90 o 
   0   5 -17      240.70      252.84    103.65 o 
   1   5 -17       24.86       89.13     87.51 o 
   2   5 -17      195.67      235.96     96.70 o 
   3   5 -17       95.38       78.96     85.83 o 
   4   5 -17      540.38      570.58    107.29 o 
   5   5 -17      194.72      248.05     63.16 o 
   6   5 -17        2.62      -34.50     71.28 o 
   7   5 -17       36.39      -31.58     73.27 o 
   8   5 -17      286.16      134.16     77.71 o 
   9   5 -17      292.93      362.33     75.57 o 
  10   5 -17       58.70       68.41     64.76 o 
  11   5 -17       33.56       58.65     68.05 o 
  12   5 -17      127.31      137.67     83.04 o 
  13   5 -17       86.39      130.68     77.93 o 
  14   5 -17       24.95      -33.90     73.81 o 
  15   5 -17       88.63      -43.01     79.27 o 
  16   5 -17       17.97      -22.00    108.02 o 
  -4   6 -17       33.45      138.62    125.81 o 
  -3   6 -17      791.05      840.53    152.28 o 
  -2   6 -17      742.94      713.50    143.10 o 
  -1   6 -17      222.41      286.58    119.12 o 
   0   6 -17       21.55     -130.84     99.83 o 
   1   6 -17      321.65      370.86    115.73 o 
   2   6 -17      817.48      815.24    134.85 o 
   3   6 -17      925.93     1099.54    143.32 o 
   4   6 -17      177.64      285.29    110.75 o 
   5   6 -17      724.35      746.99    117.81 o 
   6   6 -17     1165.36     1262.23    137.65 o 
   7   6 -17      951.37     1113.48    126.54 o 
   8   6 -17       73.33       45.93     76.99 o 
   9   6 -17       72.72       24.95     85.42 o 
  10   6 -17      216.35       75.12     88.54 o 
  11   6 -17      448.75      474.75    110.66 o 
  12   6 -17      106.67      153.96     78.62 o 
  13   6 -17        9.68       85.09     85.95 o 
  -9   0 -16       90.87      -57.43     81.12 o 
  -8   0 -16     1713.01     1860.38    131.32 o 
  -7   0 -16     2948.72     2817.81    172.41 o 
  -6   0 -16      827.10      897.82    101.81 o 
  -5   0 -16      574.14      686.94     94.16 o 
  -4   0 -16     3886.98     4055.60    185.16 o 
  -3   0 -16     5640.37     5545.32    150.55 o 
  -2   0 -16     7347.88     7343.29    233.36 o 
  -1   0 -16     1587.74     1729.65     88.99 o 
   0   0 -16     1032.99     1074.91     67.03 o 
   1   0 -16     3481.92     3210.63    106.46 o 
   2   0 -16     3363.88     3224.58    101.43 o 
   3   0 -16      862.51      892.31     60.71 o 
   4   0 -16      649.56      626.56     98.93 o 
   5   0 -16     5460.79     5446.54    138.10 o 
   6   0 -16    10450.67    10801.09    222.01 o 
   7   0 -16     9974.30     9722.25    392.33 o 
   8   0 -16      549.43      451.42    202.86 o 
  12   0 -16       64.05      -11.11     25.96 o 
  13   0 -16     1665.75     1731.03    148.87 o 
  14   0 -16     2882.41     3144.33    174.98 o 
  15   0 -16     4005.75     4024.98    222.94 o 
  16   0 -16      317.53      400.92    163.28 o 
  17   0 -16     1407.10     1546.70    148.03 o 
  18   0 -16     1754.63     1880.37    156.10 o 
  19   0 -16     1969.29     1981.67    280.90 o 
  20   0 -16      348.46      225.00    127.62 o 
  21   0 -16       38.26      -82.57    126.31 o 
  22   0 -16      506.78      455.89    125.74 o 
 -13   1 -16      717.29      512.52    125.14 o 
 -12   1 -16      276.19      247.21    110.33 o 
 -11   1 -16      132.55      192.74    102.14 o 
 -10   1 -16     1442.74     1384.37    137.90 o 
  -9   1 -16     1607.62     1647.34    140.64 o 
  -8   1 -16      308.08      292.14     91.28 o 
  -7   1 -16       94.41      154.39     81.85 o 
  -6   1 -16     1830.04     1909.22    138.36 o 
  -5   1 -16     2177.46     2288.20    111.28 o 
  -4   1 -16     1798.95     1861.12    137.48 o 
  -3   1 -16      684.68      750.51     93.18 o 
  -1   1 -16     1832.51     1773.14     91.89 o 
   0   1 -16     1558.19     1643.24     58.48 o 
   1   1 -16      177.31      146.66     30.67 o 
   2   1 -16      456.07      424.59     39.06 o 
   3   1 -16     1864.78     1684.37     65.98 o 
   4   1 -16     3414.77     3610.75     86.26 o 
   5   1 -16      936.52      878.45     41.91 o 
   6   1 -16      505.52      470.82     34.94 o 
   7   1 -16     1898.91     1784.02     61.39 o 
   8   1 -16     4389.32     4421.31     91.11 o 
   9   1 -16      867.54      920.21     47.65 o 
  10   1 -16        9.76       51.01     33.60 o 
  11   1 -16     1949.05     1896.19     77.89 o 
  12   1 -16     4593.71     4566.52    174.30 o 
  13   1 -16     2901.73     3082.32    108.82 o 
  14   1 -16       15.97      -16.12     53.11 o 
  15   1 -16      819.00      813.57     70.44 o 
  16   1 -16      619.77      586.01     69.79 o 
  17   1 -16     1663.54     1720.40     81.11 o 
  18   1 -16      379.43      299.86     73.25 o 
  19   1 -16       68.53      -19.00     84.59 o 
  20   1 -16      146.85      -53.61     85.29 o 
  21   1 -16      343.82      252.99     93.80 o 
  22   1 -16      366.53      126.76     95.96 o 
 -13   2 -16       23.35      -98.25    105.79 o 
 -12   2 -16       48.82     -114.02     95.90 o 
 -11   2 -16      186.65      131.67    101.48 o 
 -10   2 -16      215.85      236.88     99.14 o 
  -9   2 -16      124.63      115.25     90.82 o 
  -8   2 -16      107.04      214.31     95.16 o 
  -7   2 -16      735.36      670.19    110.53 o 
  -6   2 -16       82.31       69.14     53.93 o 
  -5   2 -16       45.22       45.65     54.00 o 
  -4   2 -16     1638.00     1589.46     97.15 o 
  -3   2 -16     1853.19     1864.33    123.79 o 
  -2   2 -16       88.62      100.72     46.72 o 
  -1   2 -16      353.35      323.79     53.63 o 
   0   2 -16      117.44      177.67     48.10 o 
   1   2 -16      522.00      561.27     57.50 o 
   2   2 -16      187.32      229.14     45.27 o 
   3   2 -16      137.78      136.23     29.90 o 
   4   2 -16       38.25       65.73     26.08 o 
   5   2 -16      205.64      228.36     46.68 o 
   6   2 -16      326.14      357.70     43.64 o 
   7   2 -16      247.44      314.13     44.50 o 
   8   2 -16       22.42       51.52     40.76 o 
   9   2 -16      227.92      237.92     48.60 o 
  10   2 -16      725.19      707.58     62.83 o 
  11   2 -16      149.76      135.79     74.03 o 
  12   2 -16      129.43      173.17     56.88 o 
  13   2 -16        8.86       67.80     56.75 o 
  14   2 -16     1125.48     1115.01     86.45 o 
  15   2 -16      352.39      229.94     92.26 o 
  16   2 -16       23.76      -11.27     63.60 o 
  17   2 -16      195.11      120.85     88.13 o 
  18   2 -16      253.91      102.30     95.15 o 
  19   2 -16       47.08      -55.96     83.30 o 
  20   2 -16      244.23      253.69     95.90 o 
  21   2 -16       22.54      -49.37    124.34 o 
 -12   3 -16       73.34      -47.74    106.52 o 
 -11   3 -16       79.86        2.48    105.16 o 
 -10   3 -16      269.58      307.06    114.29 o 
  -9   3 -16      209.67      165.48    105.62 o 
  -8   3 -16      205.50      176.08     69.26 o 
  -7   3 -16       63.39      102.20     64.65 o 
  -6   3 -16      451.32      518.81     76.26 o 
  -5   3 -16      528.30      582.19     75.95 o 
  -4   3 -16      579.79      622.72     92.51 o 
  -3   3 -16       72.57       51.39     50.25 o 
  -2   3 -16       29.46        6.75     45.94 o 
  -1   3 -16       85.63      113.79     50.20 o 
   0   3 -16     1249.60     1430.90     86.30 o 
   1   3 -16     1381.10     1485.28     86.14 o 
   2   3 -16     1203.90     1303.70     78.96 o 
   3   3 -16      405.77      387.19     79.15 o 
   4   3 -16      387.45      388.07     53.74 o 
   5   3 -16      244.47      224.17     33.59 o 
   6   3 -16      804.14      764.64     56.55 o 
   7   3 -16      335.55      325.02     53.00 o 
   8   3 -16      701.60      723.87     57.70 o 
   9   3 -16     1550.33     1757.72     86.82 o 
  10   3 -16       89.42       90.09     48.08 o 
  11   3 -16       88.45      103.10     60.31 o 
  12   3 -16      176.64      189.75     54.58 o 
  13   3 -16      737.27      661.73     72.23 o 
  14   3 -16      166.42      112.97     73.60 o 
  15   3 -16      317.69      243.25     69.98 o 
  16   3 -16       62.95       79.51     68.44 o 
  17   3 -16      324.83      201.80     76.90 o 
  18   3 -16      144.53       60.45     77.52 o 
  19   3 -16       15.08      -83.57     81.40 o 
  20   3 -16      326.43      105.48     92.54 o 
 -10   4 -16      294.53      103.49    115.60 o 
  -9   4 -16       32.33      -60.16     72.93 o 
  -8   4 -16     1310.21     1433.23    114.36 o 
  -7   4 -16     1774.03     2020.89    189.25 o 
  -6   4 -16      598.12      586.34     84.58 o 
  -5   4 -16       63.66      162.17     68.26 o 
  -4   4 -16     1626.50     1698.03    201.77 o 
  -3   4 -16     1968.88     2158.18    117.55 o 
  -2   4 -16      856.20      879.02     81.39 o 
  -1   4 -16      137.40       89.84     77.44 o 
   0   4 -16      450.79      473.16     92.67 o 
   1   4 -16      281.74      379.02     88.38 o 
   2   4 -16     3282.85     3101.73    172.52 o 
   3   4 -16      937.97      952.67    111.03 o 
   4   4 -16     1860.24     1944.22    137.66 o 
   5   4 -16     2454.09     2529.07    109.53 o 
   6   4 -16     2552.98     2596.34    120.71 o 
   7   4 -16      766.84      971.91     83.02 o 
   8   4 -16      548.60      598.42     78.16 o 
   9   4 -16     2234.86     2435.21    127.50 o 
  10   4 -16     2000.74     2066.05    122.60 o 
  11   4 -16     1096.11     1132.53     99.25 o 
  12   4 -16       49.94       70.59     64.12 o 
  13   4 -16      325.76      389.75     82.52 o 
  14   4 -16     1196.21     1177.79    112.82 o 
  15   4 -16     1316.67     1367.00    154.44 o 
  16   4 -16      306.01      150.17     85.34 o 
  17   4 -16      100.83       34.26     88.53 o 
  18   4 -16      220.72      -15.98     91.36 o 
  19   4 -16      327.61      190.10    138.77 o 
  -8   5 -16      363.04      224.09     87.99 o 
  -7   5 -16       47.99      -79.46     75.35 o 
  -6   5 -16      950.07      975.43    151.80 o 
  -5   5 -16     1253.74     1118.48    156.23 o 
  -4   5 -16      732.52      875.32    137.16 o 
  -3   5 -16      298.49      449.01    115.90 o 
  -2   5 -16      531.53      651.45    122.55 o 
  -1   5 -16     2083.45     2128.42    166.85 o 
   0   5 -16      415.89      484.54    109.89 o 
   1   5 -16      101.05        3.85     85.30 o 
   2   5 -16       69.94      115.92     83.28 o 
   3   5 -16     1142.81     1423.73    139.03 o 
   4   5 -16     2352.00     2399.44    164.79 o 
   5   5 -16      229.05      171.14     59.49 o 
   6   5 -16      245.83      246.71     83.52 o 
   7   5 -16     2365.70     2278.03    155.42 o 
   8   5 -16     2933.98     3089.33    146.60 o 
   9   5 -16     1215.09     1267.17    101.83 o 
  10   5 -16       35.66       35.05     61.12 o 
  11   5 -16      684.17      656.49     90.03 o 
  12   5 -16     1476.21     1572.57    121.18 o 
  13   5 -16      911.38      886.50    235.92 o 
  14   5 -16      159.77      127.12    100.38 o 
  15   5 -16      356.72      310.81     91.78 o 
  16   5 -16      541.58      356.42    159.48 o 
  -5   6 -16      225.21      162.01    122.77 o 
  -4   6 -16      180.86      141.23    120.50 o 
  -3   6 -16      687.98      805.99    148.44 o 
  -2   6 -16      113.00      258.31    118.32 o 
  -1   6 -16       38.36     -132.58     95.33 o 
   0   6 -16       92.82       90.37    106.67 o 
   1   6 -16       69.25      157.14    101.53 o 
   2   6 -16      329.51      429.20    114.48 o 
   3   6 -16       67.26      130.41     97.33 o 
   4   6 -16       20.97       56.29     61.00 o 
   5   6 -16      562.51      769.16    109.57 o 
   6   6 -16      481.14      471.22    100.72 o 
   7   6 -16      164.88      390.96     92.74 o 
   8   6 -16       37.26      123.18     77.09 o 
   9   6 -16      317.18      215.78     89.24 o 
  10   6 -16      464.57      439.24    102.41 o 
  11   6 -16      168.78      134.99     73.94 o 
  12   6 -16       32.98       85.79     79.11 o 
  13   6 -16       21.45        9.92     78.34 o 
 -14   1 -15      297.39       -4.10    112.49 o 
 -13   1 -15      271.36      295.76    114.14 o 
 -12   1 -15      109.43      -35.86     98.13 o 
 -11   1 -15      198.85      187.80     99.10 o 
 -10   1 -15      201.70      250.15     96.07 o 
  -9   1 -15      289.52      212.18     89.73 o 
  -8   1 -15      245.70      244.91     85.59 o 
  -7   1 -15     1209.07     1406.62    123.52 o 
  -6   1 -15     3277.49     3295.92    130.33 o 
  -5   1 -15     1202.20     1358.77    126.46 o 
  -4   1 -15      158.12      139.26     59.15 o 
  -3   1 -15      787.19      803.00     93.83 o 
  -2   1 -15      875.39      874.42    106.49 o 
  -1   1 -15     3973.84     3747.99     94.00 o 
   0   1 -15      869.16      906.64     42.26 o 
   1   1 -15      674.66      774.03     45.18 o 
   2   1 -15     4447.63     4583.43    101.15 o 
   3   1 -15     4580.50     4357.18     88.41 o 
   4   1 -15     1380.76     1473.71     57.73 o 
   5   1 -15      224.97      278.82     29.47 o 
   6   1 -15     1013.28     1054.35     42.26 o 
   7   1 -15     1187.61     1209.69     47.23 o 
   8   1 -15     2487.36     2424.59     69.63 o 
   9   1 -15       84.04      105.80     30.93 o 
  10   1 -15      343.16      326.57     38.10 o 
  11   1 -15     2652.57     2828.77     82.59 o 
  12   1 -15      263.31      274.06     52.08 o 
  13   1 -15      206.86      291.12     55.80 o 
  14   1 -15       87.68       75.38     54.77 o 
  15   1 -15     1148.95     1166.40     77.25 o 
  16   1 -15     1174.66     1225.73     80.36 o 
  17   1 -15       50.39       56.75     55.27 o 
  18   1 -15      373.85      199.01     68.89 o 
  19   1 -15      173.23       26.25     85.03 o 
  20   1 -15      391.42      248.61     90.60 o 
  21   1 -15      362.62      253.56     92.87 o 
  22   1 -15       24.09     -173.11     86.55 o 
 -13   2 -15      743.39      798.63    134.94 o 
 -12   2 -15      746.46      590.50    123.02 o 
 -11   2 -15      404.26      339.17    103.00 o 
 -10   2 -15       99.25       39.34     90.31 o 
  -9   2 -15      334.48      415.60    102.83 o 
  -8   2 -15     1836.25     1897.56    150.93 o 
  -7   2 -15      485.07      703.42    129.19 o 
  -6   2 -15      386.09      375.35     64.06 o 
  -5   2 -15      576.32      710.19     74.80 o 
  -4   2 -15     1554.43     1567.16     93.94 o 
  -3   2 -15     4168.00     3917.99    134.14 o 
  -2   2 -15      931.26     1076.18     74.94 o 
  -1   2 -15      591.57      718.53     66.22 o 
   0   2 -15     5006.35     4874.82    138.37 o 
   1   2 -15     7174.11     7087.39    281.44 o 
   2   2 -15     2016.98     2132.66     92.06 o 
   3   2 -15      826.14      831.81     48.92 o 
   4   2 -15     5577.36     5555.67    104.75 o 
   5   2 -15     6400.92     6539.86    169.94 o 
   6   2 -15     3906.35     3861.20    108.59 o 
   7   2 -15      298.45      276.40     42.02 o 
   8   2 -15      174.84      156.99     47.42 o 
   9   2 -15     6309.99     6363.03    154.49 o 
  10   2 -15     3758.03     3770.54    120.08 o 
  11   2 -15     1035.57     1009.27     71.44 o 
  12   2 -15      309.07      291.88     58.31 o 
  13   2 -15     4909.09     5500.13    189.88 o 
  14   2 -15      736.41      715.08     76.40 o 
  15   2 -15      751.52      746.44     79.57 o 
  16   2 -15       45.45       23.10     65.89 o 
  17   2 -15     1564.88     1412.14    168.15 o 
  18   2 -15     2101.66     2043.98    123.73 o 
  19   2 -15      367.64      406.58     95.04 o 
  20   2 -15      165.41       -2.59    119.15 o 
  21   2 -15      491.30      250.29    129.85 o 
 -12   3 -15      579.93      443.17    123.48 o 
 -11   3 -15      447.62      479.98    124.08 o 
 -10   3 -15      669.74      681.26    126.72 o 
  -9   3 -15      845.31      758.33    124.00 o 
  -8   3 -15      163.83      119.21     66.21 o 
  -7   3 -15      559.81      719.23     95.17 o 
  -6   3 -15     1758.57     1956.12    112.69 o 
  -5   3 -15      835.48      990.13     85.17 o 
  -4   3 -15      152.95      240.29     58.71 o 
  -3   3 -15      722.99      860.95    206.62 o 
  -2   3 -15      714.57      844.77     72.31 o 
  -1   3 -15     1247.78     1232.74    143.50 o 
   0   3 -15     1849.78     1828.97     97.24 o 
   1   3 -15     1323.13     1390.85     79.52 o 
   2   3 -15     1504.78     1538.76     88.77 o 
   3   3 -15     6633.79     6696.00    141.46 o 
   5   3 -15      822.30      812.56     62.16 o 
   6   3 -15     1123.19     1146.14     68.83 o 
   7   3 -15     3024.43     3064.65     97.15 o 
   8   3 -15     2882.41     3069.11    102.09 o 
   9   3 -15       63.00       63.56     42.48 o 
  10   3 -15      254.44      164.20     48.66 o 
  11   3 -15     1445.17     1445.94     81.53 o 
  12   3 -15      989.79      973.21     73.98 o 
  13   3 -15      752.79      739.60     72.90 o 
  14   3 -15       23.91       46.77     60.41 o 
  15   3 -15     2003.07     1936.69    192.78 o 
  16   3 -15      870.37      723.48     84.95 o 
  17   3 -15      641.45      438.12     82.50 o 
  18   3 -15       25.35      -60.34     98.67 o 
  19   3 -15     1011.59      912.21    114.66 o 
  20   3 -15      677.59      733.13    170.50 o 
 -11   4 -15       50.84     -140.23    105.38 o 
 -10   4 -15      100.37      193.21     83.74 o 
  -9   4 -15      138.22      163.03     78.96 o 
  -8   4 -15      196.43      221.73    202.65 o 
  -7   4 -15      108.33       69.69     82.50 o 
  -6   4 -15        3.87       13.85     59.29 o 
  -5   4 -15       99.09       27.61     59.76 o 
  -4   4 -15      129.86      154.54     62.70 o 
  -3   4 -15      440.44      527.54     96.07 o 
  -2   4 -15       11.80      -38.25     48.95 o 
  -1   4 -15      206.56      196.89     78.34 o 
   0   4 -15      156.02       91.74     70.86 o 
   1   4 -15      734.59      726.38    103.22 o 
   2   4 -15       61.80       91.47     65.06 o 
   3   4 -15     2511.26     2394.71    147.32 o 
   4   4 -15     1085.71     1315.12    117.58 o 
   5   4 -15      338.26      353.88     46.93 o 
   6   4 -15      875.80      935.78     77.42 o 
   7   4 -15      734.31      700.34     71.98 o 
   8   4 -15      575.79      559.44     69.72 o 
   9   4 -15      279.97      281.92     61.51 o 
  10   4 -15       17.10       40.44     55.38 o 
  11   4 -15      192.00      105.99     63.24 o 
  12   4 -15        8.52       28.91     61.84 o 
  13   4 -15      238.91      271.98     74.92 o 
  14   4 -15      527.26      416.32     93.27 o 
  15   4 -15      311.67      276.21     84.88 o 
  16   4 -15       16.41      110.83     82.55 o 
  17   4 -15      203.11      161.60     94.43 o 
  18   4 -15       97.10      130.59     97.27 o 
  19   4 -15       49.86       -2.47     96.64 o 
  -9   5 -15       65.73       43.41    108.30 o 
  -8   5 -15        2.19      -92.77     73.37 o 
  -7   5 -15      151.27      203.87    113.77 o 
  -6   5 -15      235.80      146.07    110.94 o 
  -5   5 -15       53.35      119.92    105.30 o 
  -4   5 -15       71.85      -52.31     90.52 o 
  -3   5 -15       91.16      117.73     91.76 o 
  -2   5 -15       45.89      -44.81     79.81 o 
  -1   5 -15      214.92      199.53     93.15 o 
   0   5 -15        5.80       12.72     79.98 o 
   1   5 -15       67.54       28.34     80.98 o 
   2   5 -15      372.34      336.73     90.64 o 
   3   5 -15      119.33       97.83     78.78 o 
   4   5 -15       18.43       67.13     74.44 o 
   5   5 -15      215.25      202.58     55.72 o 
   6   5 -15      239.91      170.19     73.69 o 
   7   5 -15      552.58      468.75     70.83 o 
   8   5 -15       96.67      118.63     58.02 o 
   9   5 -15      141.92      105.39     61.86 o 
  10   5 -15       18.69       94.12     73.43 o 
  11   5 -15      124.24       85.55     66.14 o 
  12   5 -15      113.58      169.00     79.98 o 
  13   5 -15        6.02      -15.46     70.75 o 
  14   5 -15       27.77      104.56     79.49 o 
  15   5 -15       23.92     -117.55    127.88 o 
  16   5 -15      296.94      205.84     95.18 o 
  17   5 -15       41.07      -59.77     87.27 o 
  -5   6 -15       56.21       17.64    112.18 o 
  -4   6 -15      762.94      782.06    143.92 o 
  -3   6 -15     1033.45      898.54    147.10 o 
  -2   6 -15      139.72      184.83    111.14 o 
  -1   6 -15      109.95      -10.83     99.63 o 
   0   6 -15      362.01      283.48    109.24 o 
   1   6 -15      833.43      907.46    128.82 o 
   2   6 -15      976.47     1130.31    134.58 o 
   3   6 -15        9.80       76.63     89.25 o 
   4   6 -15      517.45      560.22    130.00 o 
   5   6 -15      593.29      565.75     98.51 o 
   6   6 -15       90.09      -11.55     70.04 o 
   7   6 -15       51.83       39.19     73.22 o 
   8   6 -15      170.41      175.75     79.06 o 
   9   6 -15      734.01      631.07    105.04 o 
  10   6 -15      411.60      370.64     79.95 o 
  11   6 -15        6.83      -50.06     67.05 o 
  12   6 -15       97.60      158.32     77.65 o 
  13   6 -15      330.77      213.12    127.62 o 
   3   7 -15     1044.71     1128.80     96.23 o 
   4   7 -15      447.80      371.86    103.00 o 
   5   7 -15       37.44      -14.55     82.96 o 
 -11   0 -14      171.26      128.12     85.78 o 
 -10   0 -14     1598.85     1529.02    123.04 o 
  -9   0 -14     1460.44     1669.18    123.09 o 
  -8   0 -14     8337.91     8253.86    270.16 o 
  -7   0 -14      587.98      670.60     94.08 o 
  -6   0 -14      291.43      256.12     78.00 o 
  -5   0 -14     1832.73     1707.37    141.23 o 
  -4   0 -14     4120.80     4070.01    125.71 o 
  -3   0 -14     3171.59     3264.32    118.07 o 
  -2   0 -14      806.62      910.21     66.63 o 
  -1   0 -14     8673.90     8465.37    182.97 o 
   0   0 -14     9331.62     9039.74    190.03 o 
   1   0 -14     1311.27     1385.81     73.67 o 
   2   0 -14       64.31      116.84     26.77 o 
   3   0 -14     1235.66     1208.65     62.48 o 
   4   0 -14     4625.37     4397.72    116.51 o 
   5   0 -14     2181.83     2017.27    111.28 o 
   6   0 -14     2195.73     2020.23    115.00 o 
   7   0 -14     3151.63     3201.78    145.60 o 
   8   0 -14     2988.45     3096.98    141.21 o 
   9   0 -14     7887.26     6649.88    238.15 o 
  11   0 -14       47.51       60.27     54.68 o 
  13   0 -14     6536.65     6693.99    233.22 o 
  14   0 -14     2044.47     1910.00    115.86 o 
  15   0 -14       91.29        4.10     65.83 o 
  16   0 -14     1115.11     1179.05    131.87 o 
  17   0 -14      790.91      635.38    124.65 o 
  18   0 -14     1455.14     1486.54    144.53 o 
  19   0 -14      138.30       38.91    116.01 o 
  20   0 -14      497.33      372.25    129.02 o 
  21   0 -14      852.86      877.70    148.51 o 
  22   0 -14     1289.74     1300.56    127.91 o 
 -14   1 -14      653.91      636.54    126.14 o 
 -13   1 -14      320.40       60.25    101.68 o 
 -12   1 -14      120.09        7.83     95.26 o 
 -11   1 -14     1319.73     1488.72    137.21 o 
 -10   1 -14     1548.85     1445.35    132.62 o 
  -9   1 -14      582.94      519.08     96.17 o 
  -8   1 -14      378.04      453.39     90.45 o 
  -7   1 -14     1544.15     1685.60    130.09 o 
  -6   1 -14     2716.06     2390.50    110.14 o 
  -5   1 -14     3211.60     3234.44    170.05 o 
  -4   1 -14       73.00       -8.17     40.23 o 
  -3   1 -14     4793.76     4585.59    133.33 o 
  -2   1 -14     3558.15     3392.53    133.88 o 
  -1   1 -14      266.97      316.93     33.50 o 
   0   1 -14      400.70      437.13     31.28 o 
   1   1 -14     1527.02     1442.68    175.74 o 
   2   1 -14     4057.43     3971.02     94.70 o 
   3   1 -14     1036.08      931.81     54.49 o 
   4   1 -14     1081.38     1166.91     48.62 o 
   5   1 -14     4993.33     4986.85    116.44 o 
   6   1 -14     3335.47     3211.00     69.40 o 
   7   1 -14     3609.36     3661.23     76.01 o 
   8   1 -14      323.81      289.88     32.92 o 
   9   1 -14      482.50      527.67     38.76 o 
  10   1 -14     1744.25     1740.05     59.90 o 
  11   1 -14     5658.03     5805.38    110.85 o 
  12   1 -14     1516.86     1520.46     71.43 o 
  13   1 -14      905.04      878.52     66.97 o 
  14   1 -14     1641.27     1621.02     81.87 o 
  15   1 -14      257.14      169.41     59.76 o 
  16   1 -14      394.19      371.04     66.12 o 
  17   1 -14       35.32       40.69     55.21 o 
  18   1 -14      159.16       39.48     65.96 o 
  19   1 -14      324.10      180.90     86.01 o 
  20   1 -14      691.14      557.72    121.96 o 
  21   1 -14       25.81     -113.43     93.98 o 
  22   1 -14      127.21      -90.17     89.81 o 
 -14   2 -14        4.41     -197.86     98.93 o 
 -13   2 -14       32.58       53.07    100.93 o 
 -12   2 -14       18.98       -5.49     95.03 o 
 -11   2 -14       84.56      150.12     95.63 o 
 -10   2 -14      141.97      200.33     91.25 o 
  -9   2 -14      376.46      292.08     95.82 o 
  -8   2 -14      301.77      338.89     68.04 o 
  -7   2 -14      141.27      170.94     72.28 o 
  -6   2 -14       39.74       43.33     50.45 o 
  -5   2 -14      250.62      234.63     78.44 o 
  -4   2 -14      264.97      352.45     62.50 o 
  -3   2 -14      455.50      451.88     68.01 o 
  -2   2 -14      686.43      758.22     62.92 o 
  -1   2 -14      137.17      109.83     47.13 o 
   0   2 -14      265.16      279.70     45.41 o 
   1   2 -14      107.26      132.77     37.68 o 
   2   2 -14      688.53      708.66     87.89 o 
   3   2 -14      285.46      316.64     32.47 o 
   4   2 -14     2491.11     2692.01     68.90 o 
   5   2 -14      188.80      192.30     39.22 o 
   6   2 -14      438.08      519.08     43.29 o 
   7   2 -14       57.47       59.60     34.74 o 
   8   2 -14       87.64      122.12     39.89 o 
   9   2 -14      653.10      702.33     57.53 o 
  10   2 -14       25.13       60.52     44.83 o 
  11   2 -14      209.06      196.15     52.18 o 
  12   2 -14      117.06      105.00     52.72 o 
  13   2 -14      960.19      957.07     77.91 o 
  14   2 -14      147.15      157.81     60.48 o 
  15   2 -14      185.24      118.11     64.57 o 
  16   2 -14      244.30      163.35     70.74 o 
  17   2 -14       74.94        1.88     72.44 o 
  18   2 -14      129.55      107.51     80.52 o 
  19   2 -14       26.39     -133.20    115.00 o 
  20   2 -14       25.92     -167.84    104.32 o 
  21   2 -14      116.23      -26.57    123.07 o 
 -13   3 -14       56.35       -1.78    106.68 o 
 -12   3 -14       35.98      -89.86     99.08 o 
 -11   3 -14      395.34      314.75    112.64 o 
 -10   3 -14      187.95       66.16     95.82 o 
  -9   3 -14      172.08      180.73     68.50 o 
  -8   3 -14      288.01      316.93     70.93 o 
  -7   3 -14      589.54      743.63     82.58 o 
  -6   3 -14     1092.16     1229.47     92.85 o 
  -5   3 -14      632.94      637.41     71.67 o 
  -4   3 -14        0.82      -16.84     44.82 o 
  -3   3 -14      552.69      539.65     77.01 o 
  -2   3 -14     1439.26     1422.32     83.89 o 
  -1   3 -14      706.66      785.11     65.59 o 
   0   3 -14       31.89       21.59     37.71 o 
   1   3 -14     1467.22     1634.97     86.87 o 
   2   3 -14      758.55      690.19     46.40 o 
   3   3 -14     1180.63     1137.27     56.53 o 
   4   3 -14      181.93      181.02     33.17 o 
   5   3 -14      451.85      464.47     36.25 o 
   6   3 -14      688.68      655.69     47.71 o 
   7   3 -14      712.18      731.37     50.74 o 
   8   3 -14      457.01      484.78     52.74 o 
   9   3 -14      404.18      482.74     77.03 o 
  10   3 -14      497.41      584.81     73.06 o 
  11   3 -14      888.48      795.66     81.63 o 
  12   3 -14       42.90       61.72     72.85 o 
  13   3 -14      162.23       94.54     64.46 o 
  14   3 -14     1027.81      926.70     99.35 o 
  15   3 -14      256.82      157.67    108.75 o 
  16   3 -14      418.61      419.56     77.65 o 
  17   3 -14       64.48       58.11     72.34 o 
  18   3 -14       93.28      -17.17     75.00 o 
  19   3 -14       40.12     -103.42    157.19 o 
  20   3 -14      241.09      134.77     93.89 o 
 -11   4 -14      176.00      124.20    114.17 o 
 -10   4 -14      381.93      274.99     81.94 o 
  -9   4 -14     1454.28     1534.32    152.51 o 
  -8   4 -14     2131.83     2046.52    125.79 o 
  -7   4 -14      409.72      419.48     78.93 o 
  -6   4 -14      459.45      380.09     72.26 o 
  -5   4 -14     1316.88     1444.84     99.08 o 
  -4   4 -14     1955.84     1951.13    106.21 o 
  -3   4 -14      456.56      526.59     68.29 o 
  -2   4 -14       13.26      -58.16     61.31 o 
  -1   4 -14      509.40      613.94     95.66 o 
   0   4 -14     1404.51     1509.45    129.54 o 
   1   4 -14     3344.41     3340.61    171.35 o 
   2   4 -14      689.62      758.52     96.25 o 
   3   4 -14      333.14      366.25     77.17 o 
   4   4 -14     4114.93     3977.34    140.35 o 
   5   4 -14     1540.55     1645.51     77.00 o 
   6   4 -14     1006.78      916.98     75.65 o 
   7   4 -14      603.37      646.02     68.11 o 
   8   4 -14     1595.80     1737.29    104.13 o 
   9   4 -14     1399.30     1522.47    103.43 o 
  10   4 -14      693.26      720.02     79.94 o 
  11   4 -14      170.31      182.23     63.08 o 
  12   4 -14     1640.81     1807.85    121.50 o 
  13   4 -14     1462.52     1455.96    217.86 o 
  14   4 -14      859.99      840.80    122.03 o 
  15   4 -14       34.76        4.85     74.13 o 
  16   4 -14      581.37      407.00     94.28 o 
  17   4 -14     1288.79     1103.50    123.55 o 
  18   4 -14      258.89       31.22     91.58 o 
  19   4 -14       43.88       85.68     98.53 o 
  -9   5 -14      292.08      219.09     84.85 o 
  -8   5 -14      303.47      330.72    144.61 o 
  -7   5 -14     1128.09     1156.20    162.57 o 
  -6   5 -14     1664.09     1981.44    183.11 o 
  -5   5 -14      489.69      429.41    112.97 o 
  -4   5 -14      200.06      136.01     97.84 o 
  -3   5 -14      540.57      675.63    117.20 o 
  -2   5 -14     1340.57     1391.54    140.92 o 
  -1   5 -14      152.82      163.68     87.72 o 
   0   5 -14       45.23      -16.86     76.83 o 
   1   5 -14      728.57      709.06    107.18 o 
   2   5 -14     1511.11     1548.66    131.73 o 
   3   5 -14      806.03      878.62    108.53 o 
   4   5 -14      904.53      832.07    104.93 o 
   5   5 -14      168.68      289.26     54.52 o 
   6   5 -14     2471.23     2484.28    120.91 o 
   7   5 -14     1240.04     1257.19     93.42 o 
   8   5 -14      576.16      618.10     75.01 o 
   9   5 -14       41.30      -51.65     53.08 o 
  10   5 -14      700.84      728.14     85.06 o 
  11   5 -14     1311.19     1356.94    109.49 o 
  12   5 -14      795.44      907.36    175.89 o 
  13   5 -14       18.01       24.19     69.99 o 
  14   5 -14      696.01      526.55    143.07 o 
  15   5 -14      809.67      729.27    152.40 o 
  16   5 -14      210.71       57.79     93.04 o 
  17   5 -14      363.85      305.97    122.36 o 
  -6   6 -14       89.01       73.36    120.36 o 
  -5   6 -14      215.61       68.91    116.61 o 
  -4   6 -14      512.27      491.64    124.16 o 
  -3   6 -14       42.26      -64.46     97.80 o 
  -2   6 -14       12.04      -58.62     94.15 o 
  -1   6 -14      354.73      406.57    112.81 o 
   0   6 -14       93.71      180.30     99.75 o 
   1   6 -14      900.02      825.00    121.09 o 
   2   6 -14       10.99       69.92     87.02 o 
   3   6 -14      129.77      131.53     84.30 o 
   4   6 -14      406.20      444.50    119.46 o 
   5   6 -14       73.24      162.05     73.99 o 
   6   6 -14       88.29       83.56     71.63 o 
   7   6 -14       48.50       93.67     70.71 o 
   8   6 -14      633.95      625.60     84.79 o 
   9   6 -14      330.21      371.76     88.49 o 
  10   6 -14       63.77       13.45     66.71 o 
  11   6 -14        0.68       -9.83     65.73 o 
  12   6 -14      167.92      142.87     79.00 o 
  13   6 -14      275.97      270.39     90.42 o 
   1   7 -14       58.93       21.48    100.52 o 
   2   7 -14       14.21     -107.14     91.71 o 
   3   7 -14       58.58      -14.55    104.99 o 
   4   7 -14       81.38       18.76     81.16 o 
   5   7 -14       21.00       36.27     86.42 o 
   6   7 -14       16.57      -40.38     77.45 o 
   7   7 -14       36.25      116.85     86.57 o 
 -15   1 -13      594.85      631.12    129.32 o 
 -14   1 -13      527.66      444.59    118.01 o 
 -13   1 -13       41.11        0.60     95.12 o 
 -12   1 -13      727.47      873.59    120.78 o 
 -11   1 -13     1247.22     1190.16    125.23 o 
 -10   1 -13       75.97      236.07     86.25 o 
  -9   1 -13      313.06      304.26     87.52 o 
  -8   1 -13     1039.57     1056.05    111.39 o 
  -7   1 -13     2731.50     2540.27    181.20 o 
  -6   1 -13      315.61      416.30     81.14 o 
  -5   1 -13        2.40      -10.77     21.86 o 
  -4   1 -13      893.38     1000.54     68.73 o 
  -3   1 -13     2976.66     2893.02     94.29 o 
  -2   1 -13     3172.43     2962.78     80.38 o 
  -1   1 -13     2205.98     2235.91     83.15 o 
   0   1 -13     1939.48     1942.18     62.92 o 
   1   1 -13     5197.39     5342.47    132.25 o 
   2   1 -13     3315.54     3174.31     82.87 o 
   3   1 -13     1559.91     1586.51     65.08 o 
   4   1 -13      538.36      661.41     58.08 o 
   5   1 -13     3302.48     3179.50     75.15 o 
   6   1 -13     1358.29     1308.18     56.51 o 
   7   1 -13      208.44      189.50     28.00 o 
   8   1 -13       23.64       20.83     25.57 o 
   9   1 -13      393.11      412.36     35.93 o 
  10   1 -13     2157.61     2156.72     70.40 o 
  11   1 -13      501.80      480.67     42.74 o 
  12   1 -13       23.15       41.55     38.60 o 
  13   1 -13     1169.92     1285.08     72.97 o 
  14   1 -13     1141.58     1299.41     76.80 o 
  15   1 -13     1814.90     1812.71     95.28 o 
  16   1 -13     1252.60     1147.46     69.71 o 
  17   1 -13       96.94      112.67     63.59 o 
  18   1 -13      490.20      432.75     73.47 o 
  19   1 -13      581.00      483.70     91.99 o 
  20   1 -13      338.12      288.89     88.81 o 
  21   1 -13       70.06     -163.14     83.44 o 
  22   1 -13      127.98        3.24     91.16 o 
 -14   2 -13      501.73      638.74    124.82 o 
 -13   2 -13      837.78      738.93    128.33 o 
 -12   2 -13       82.40       68.99     91.31 o 
 -11   2 -13      691.03      584.29    111.44 o 
 -10   2 -13     2515.30     2540.15    182.10 o 
  -9   2 -13     2156.72     2181.65    168.32 o 
  -8   2 -13      730.46      870.96    116.13 o 
  -7   2 -13      194.98      187.42     55.59 o 
  -6   2 -13     1636.94     1705.90     95.37 o 
  -5   2 -13     2741.31     2659.86    112.63 o 
  -4   2 -13     2669.80     2612.38    107.34 o 
  -3   2 -13      846.72      938.76    140.30 o 
  -2   2 -13     2254.27     2272.82    122.07 o 
  -1   2 -13    13011.02    12376.67    253.72 o 
   0   2 -13    11103.27    10685.08    222.78 o 
   1   2 -13     1952.79     1839.68     79.88 o 
   2   2 -13     1379.15     1401.23     55.90 o 
   3   2 -13     3447.38     3185.28     83.38 o 
   4   2 -13     4812.91     4703.05     89.77 o 
   5   2 -13     5594.82     5503.10    174.46 o 
   6   2 -13      179.02      189.77     45.00 o 
   7   2 -13     1413.55     1424.80     65.00 o 
   8   2 -13     4440.01     4517.59    113.70 o 
   9   2 -13     1509.49     1430.14     71.17 o 
  10   2 -13      525.44      586.86     56.12 o 
  11   2 -13     1613.00     1646.21    107.13 o 
  12   2 -13     3536.31     3768.52    126.33 o 
  13   2 -13      960.32     1070.10     79.32 o 
  14   2 -13      587.39      523.15    181.51 o 
  15   2 -13       36.57       -5.68     62.78 o 
  16   2 -13     1005.15     1028.68     91.61 o 
  17   2 -13     2229.26     2409.13    129.01 o 
  18   2 -13     1021.37      905.85     99.49 o 
  19   2 -13       84.51      -16.71     81.00 o 
  20   2 -13      533.88      336.67     95.86 o 
  21   2 -13     1244.34     1047.21    258.25 o 
 -13   3 -13      239.71      336.39    117.32 o 
 -12   3 -13      845.49      604.41    121.74 o 
 -11   3 -13     1287.46     1266.93    143.29 o 
 -10   3 -13      564.45      457.70     79.57 o 
  -9   3 -13      188.09      180.76     66.87 o 
  -8   3 -13     1065.72     1163.46    180.92 o 
  -7   3 -13     2043.73     1992.08    112.46 o 
  -6   3 -13      515.36      753.53     75.73 o 
  -5   3 -13       47.74       28.86     48.30 o 
  -4   3 -13      387.65      417.30     59.87 o 
  -3   3 -13     2960.41     2839.27    250.21 o 
  -2   3 -13     1759.18     1607.88     89.36 o 
  -1   3 -13     1990.79     1826.67    176.40 o 
   0   3 -13      646.89      706.19     56.83 o 
   1   3 -13     5346.17     5162.11    114.22 o 
   2   3 -13     4647.03     4765.84    107.97 o 
   4   3 -13      257.90      249.56     34.04 o 
   5   3 -13     3888.30     3979.15     85.70 o 
   6   3 -13     5565.00     5608.99    200.41 o 
   7   3 -13     3917.64     3835.92    165.16 o 
   8   3 -13      312.69      282.71     54.88 o 
   9   3 -13      899.38      908.08     77.52 o 
  10   3 -13     2393.77     2699.63    125.81 o 
  11   3 -13     2070.87     2302.24    128.40 o 
  12   3 -13      979.61     1044.64     93.32 o 
  13   3 -13      531.17      547.53    123.79 o 
  14   3 -13     1362.85     1460.34    115.24 o 
  15   3 -13      962.57      757.92     98.52 o 
  16   3 -13      538.33      519.83     95.11 o 
  17   3 -13      103.44      101.63     81.33 o 
  18   3 -13      425.81      371.80     88.53 o 
  19   3 -13      604.52      453.61     96.33 o 
  20   3 -13     1112.00     1004.57    113.60 o 
 -12   4 -13       88.83       19.77    107.40 o 
 -11   4 -13      160.10       74.60     77.53 o 
 -10   4 -13      299.27      255.99     80.10 o 
  -9   4 -13      325.03      401.05     97.55 o 
  -8   4 -13       26.10       37.03     64.79 o 
  -7   4 -13        3.30      109.47     64.26 o 
  -6   4 -13      191.40      121.03     70.24 o 
  -5   4 -13      707.04      803.84     81.03 o 
  -4   4 -13      421.91      481.98     65.85 o 
  -3   4 -13       25.51      -37.84     62.02 o 
  -2   4 -13      435.55      475.29     88.30 o 
  -1   4 -13      766.97      860.79    102.71 o 
   0   4 -13      537.84      611.53     89.36 o 
   1   4 -13     2435.61     2532.14    145.06 o 
   2   4 -13      184.07      181.93     46.37 o 
   3   4 -13     2111.45     2313.99    105.21 o 
   4   4 -13      364.99      378.35     54.88 o 
   5   4 -13     1088.77     1198.35    104.79 o 
   6   4 -13      203.48      295.96     51.90 o 
   7   4 -13      321.25      321.14     76.63 o 
   8   4 -13      444.95      377.37     60.82 o 
   9   4 -13       26.41       17.95     48.92 o 
  10   4 -13       20.51       47.04     84.76 o 
  11   4 -13      200.13      170.94     62.44 o 
  12   4 -13       53.67       38.79     62.45 o 
  13   4 -13      181.10      200.74     96.07 o 
  14   4 -13      134.05       52.03     69.13 o 
  15   4 -13      180.07      208.87     80.09 o 
  16   4 -13      106.65      117.24     82.04 o 
  17   4 -13      205.46      146.46     91.78 o 
  18   4 -13      108.78        8.27    116.90 o 
  19   4 -13       20.15      -74.61     92.43 o 
 -10   5 -13      187.01      194.03     88.55 o 
  -9   5 -13        7.03     -101.92     74.96 o 
  -8   5 -13      110.36       64.71    108.09 o 
  -7   5 -13      104.22      -30.54    101.07 o 
  -6   5 -13      248.51       46.63     98.53 o 
  -5   5 -13        6.02       -0.40     87.77 o 
  -4   5 -13       42.49       73.87     88.06 o 
  -3   5 -13      204.38      277.82     94.30 o 
  -2   5 -13      291.98      165.10     86.71 o 
  -1   5 -13      118.98      157.16     83.16 o 
   0   5 -13      133.71       95.39     76.21 o 
   1   5 -13      991.28     1082.07    117.00 o 
   2   5 -13      452.84      420.20     85.64 o 
   3   5 -13        6.62      -48.73     61.39 o 
   4   5 -13        9.30       23.82     49.22 o 
   5   5 -13      576.02      505.59     51.94 o 
   6   5 -13      799.47      827.40     77.37 o 
   7   5 -13      533.65      502.81     66.92 o 
   8   5 -13      132.32      120.57     55.91 o 
   9   5 -13       68.93      109.27     58.44 o 
  10   5 -13      158.91      132.16     73.78 o 
  11   5 -13      266.98      196.13     67.64 o 
  12   5 -13       96.85       28.38     67.21 o 
  13   5 -13       19.09       -3.07     67.92 o 
  14   5 -13       37.83       29.37     96.31 o 
  15   5 -13       42.06       84.86     80.88 o 
  16   5 -13       21.07      156.76     88.20 o 
  17   5 -13       12.53       48.03     91.34 o 
  -7   6 -13       24.48      109.88    119.11 o 
  -6   6 -13      359.42      409.04    127.33 o 
  -5   6 -13      749.45      572.01    132.97 o 
  -4   6 -13      435.29      423.32    125.65 o 
  -3   6 -13       22.19       56.86     99.33 o 
  -2   6 -13      499.52      217.28    104.00 o 
  -1   6 -13     1131.33     1226.39    140.81 o 
   0   6 -13      209.36      270.82     96.59 o 
   1   6 -13      900.44      888.02    118.31 o 
   2   6 -13      206.81       94.78     83.26 o 
   3   6 -13      822.66      900.68    112.92 o 
   4   6 -13     1333.77     1454.21     90.90 o 
   5   6 -13      622.23      546.33     94.93 o 
   6   6 -13      117.89      103.45     73.14 o 
   7   6 -13      269.36      335.46     71.26 o 
   8   6 -13     1407.65     1508.81    108.45 o 
   9   6 -13     1185.01     1127.14    179.49 o 
  10   6 -13       34.66      -39.53     61.85 o 
  11   6 -13       99.45       86.92    107.28 o 
  12   6 -13      421.92      220.24     95.66 o 
  13   6 -13      406.08      232.31     90.28 o 
  14   6 -13        4.06       22.21     82.57 o 
  -1   7 -13      318.34      394.82    116.93 o 
   0   7 -13      291.35      327.23    112.28 o 
   1   7 -13     1135.73     1121.06    139.27 o 
   2   7 -13      972.45      999.62    131.08 o 
   3   7 -13      312.41      292.04     72.14 o 
   4   7 -13       16.08      -10.32     80.09 o 
   5   7 -13      364.27      137.89     84.04 o 
   6   7 -13     1641.16     1759.69    142.39 o 
   7   7 -13      412.70      214.07     88.85 o 
   8   7 -13        9.07     -130.99     81.17 o 
 -12   0 -12       64.59      -39.08     79.01 o 
 -11   0 -12     3518.78     3448.20    180.78 o 
 -10   0 -12     4194.56     3982.45    185.98 o 
  -9   0 -12     3465.12     3240.67    173.50 o 
  -8   0 -12      427.40      450.42     84.19 o 
  -7   0 -12      255.22      292.00     76.95 o 
  -6   0 -12     5737.79     5320.19    144.78 o 
  -5   0 -12     2157.60     2147.03    114.64 o 
  -4   0 -12     4347.77     4235.51    119.30 o 
  -3   0 -12       53.71      105.10     34.02 o 
  -2   0 -12     5795.92     5598.66    167.09 o 
  -1   0 -12    13705.95    13489.67    270.32 o 
   0   0 -12    10289.88    10294.74    203.69 o 
   1   0 -12      295.54      306.30     36.76 o 
   2   0 -12     2079.92     1976.95     59.60 o 
   3   0 -12     1776.24     1505.72     98.41 o 
   4   0 -12     7743.44     7616.53    228.44 o 
   5   0 -12     1095.49     1145.63     90.71 o 
   6   0 -12     4169.13     3952.63    339.48 o 
   7   0 -12     5879.01     5876.45    142.07 o 
   8   0 -12    11575.27    11521.90    230.86 o 
   9   0 -12     2022.43     1807.10    273.31 o 
  10   0 -12      705.70      638.13     93.62 o 
  11   0 -12     3676.10     4074.24    133.91 o 
  12   0 -12     9021.89     8191.88   1178.17 o 
  13   0 -12     6023.95     6096.43    246.57 o 
  14   0 -12     1553.07     1621.90    101.49 o 
  15   0 -12      212.64      205.54     76.66 o 
  16   0 -12     2290.90     2168.92    152.36 o 
  17   0 -12     2303.58     2470.61    173.00 o 
  18   0 -12       70.17       -6.94    142.10 o 
  19   0 -12      384.83      360.01    258.88 o 
  20   0 -12      918.70      805.91    140.43 o 
  21   0 -12      122.40        5.22     94.66 o 
  22   0 -12      296.74      142.39    131.40 o 
 -15   1 -12      123.82       77.01    108.54 o 
 -14   1 -12       11.40     -130.43     93.61 o 
 -13   1 -12      579.78      619.98    113.42 o 
 -12   1 -12     1720.42     1935.33    147.57 o 
 -11   1 -12     1554.68     1413.72    128.98 o 
 -10   1 -12      152.71      184.58     81.55 o 
  -9   1 -12      727.06      897.50    104.61 o 
  -8   1 -12     2637.49     2669.77    270.78 o 
  -7   1 -12     2248.85     2502.83    154.19 o 
  -6   1 -12     1772.34     1727.68    129.58 o 
  -5   1 -12     1097.63      929.73    306.21 o 
  -4   1 -12     5519.50     5386.82    114.35 o 
  -3   1 -12     8227.89     8078.62    147.21 o 
  -2   1 -12     2924.29     2887.86     92.85 o 
  -1   1 -12       59.94       53.72     41.97 o 
   0   1 -12     1040.03      993.80     58.48 o 
   1   1 -12     3076.62     2820.99     88.49 o 
   2   1 -12     2205.70     2151.66     66.85 o 
   3   1 -12      392.67      399.16     33.84 o 
   4   1 -12      791.01      855.49     45.23 o 
   5   1 -12     4454.50     4123.48    101.79 o 
   6   1 -12    11902.57    12253.60    191.53 o 
   7   1 -12      283.53      317.82     29.57 o 
   8   1 -12     1093.20     1107.42     44.21 o 
   9   1 -12     4195.58     4148.04     83.73 o 
  10   1 -12     4869.91     5109.47     96.77 o 
  11   1 -12      916.31      918.69     49.34 o 
  12   1 -12      476.46      487.57     46.10 o 
  13   1 -12     1141.43     1135.71     70.28 o 
  14   1 -12     3390.75     3536.73    129.52 o 
  15   1 -12     1856.92     2081.86    132.12 o 
  16   1 -12      319.51      270.86     56.08 o 
  17   1 -12      190.35      137.84     61.73 o 
  18   1 -12      835.01      835.80     96.92 o 
  19   1 -12      890.35      871.12     97.52 o 
  20   1 -12      116.17        5.49     83.00 o 
  21   1 -12       22.57      -84.08    111.91 o 
  22   1 -12      390.22      223.45     93.99 o 
 -15   2 -12      213.30      244.33    115.93 o 
 -14   2 -12      121.05       35.02    100.83 o 
 -13   2 -12       30.19       80.36     96.34 o 
 -12   2 -12      138.62       67.62     93.92 o 
 -11   2 -12       49.26      -25.74     82.42 o 
 -10   2 -12      231.37      123.14     88.34 o 
  -9   2 -12      209.82      228.64     60.71 o 
  -8   2 -12      148.74      139.03     62.87 o 
  -7   2 -12      128.82      159.94     53.90 o 
  -6   2 -12      131.73      218.92     70.74 o 
  -5   2 -12      112.27      104.58     46.30 o 
  -4   2 -12       12.27       78.55     40.08 o 
  -3   2 -12      204.60      280.89     45.06 o 
  -2   2 -12     1183.47     1278.13     70.98 o 
  -1   2 -12     2865.93     2660.50     94.59 o 
   0   2 -12       64.21       90.36     33.02 o 
   1   2 -12      189.23      257.03     41.10 o 
   2   2 -12      519.04      530.15     34.19 o 
   3   2 -12     3041.23     3192.08     80.37 o 
   4   2 -12     4776.89     4810.47     90.43 o 
   5   2 -12      797.53      925.94     53.52 o 
   6   2 -12       26.09       74.66     29.79 o 
   7   2 -12     1482.63     1541.95    143.54 o 
   8   2 -12      267.49      347.65     38.57 o 
   9   2 -12      191.28      234.90     43.32 o 
  10   2 -12      193.72      223.24     50.56 o 
  11   2 -12      384.80      357.40     53.19 o 
  12   2 -12      865.83      843.59     70.07 o 
  13   2 -12        6.18        5.66     53.13 o 
  14   2 -12       20.37       63.47     57.67 o 
  15   2 -12      102.79       51.03     61.99 o 
  16   2 -12      100.54       71.22     51.67 o 
  17   2 -12      145.41       86.84     75.36 o 
  18   2 -12       41.46       -7.19     76.32 o 
  19   2 -12      134.47      -86.59     96.59 o 
  20   2 -12       16.39     -121.08     83.05 o 
  21   2 -12       45.72      -50.56    117.11 o 
 -14   3 -12       61.50       53.99    106.85 o 
 -13   3 -12      125.54      151.79    107.05 o 
 -12   3 -12      365.51      426.44    113.46 o 
 -11   3 -12      621.28      668.18    117.84 o 
 -10   3 -12       21.58       30.05     61.94 o 
  -9   3 -12      586.75      612.62     77.34 o 
  -8   3 -12      450.67      503.51     71.39 o 
  -7   3 -12      600.15      548.16     69.33 o 
  -6   3 -12      299.22      357.53     61.36 o 
  -5   3 -12      259.61      238.96     56.75 o 
  -4   3 -12      746.91      811.54     84.60 o 
  -3   3 -12     1234.08     1169.96     75.33 o 
  -2   3 -12     1206.41     1207.86     81.57 o 
  -1   3 -12      343.20      397.49     48.61 o 
   0   3 -12      994.99     1044.33     62.68 o 
   1   3 -12      106.03      132.06     32.53 o 
   2   3 -12     1397.14     1409.76     65.92 o 
   3   3 -12      171.96      217.69     31.08 o 
   4   3 -12      471.73      484.29     31.99 o 
   5   3 -12      874.03      879.57     50.78 o 
   6   3 -12     1310.10     1406.81     85.20 o 
   7   3 -12      430.76      464.83     54.93 o 
   8   3 -12      467.54      538.23     61.60 o 
   9   3 -12      953.62     1086.40     80.66 o 
  10   3 -12      622.27      669.57     73.62 o 
  11   3 -12      293.99      292.56    120.76 o 
  12   3 -12      257.95      321.04     68.23 o 
  13   3 -12      203.75      250.93     70.10 o 
  14   3 -12      310.71      242.40     75.87 o 
  15   3 -12      615.57      557.82     91.23 o 
  16   3 -12      132.08       16.57     78.14 o 
  17   3 -12      169.86      118.24     73.45 o 
  18   3 -12      136.56       59.11     78.66 o 
  19   3 -12      140.30      -12.59    153.87 o 
  20   3 -12        2.62     -133.16     86.91 o 
 -13   4 -12      373.71      204.56    119.04 o 
 -12   4 -12      133.45      154.84    110.42 o 
 -11   4 -12      332.62      290.24     82.65 o 
 -10   4 -12      922.96     1115.39    102.86 o 
  -9   4 -12     1826.50     1891.62    185.51 o 
  -8   4 -12      277.46      266.62     70.22 o 
  -7   4 -12      395.29      294.13    124.63 o 
  -6   4 -12     2799.89     2831.47    140.26 o 
  -5   4 -12     2160.31     2107.68    189.74 o 
  -4   4 -12      421.79      324.89     85.09 o 
  -3   4 -12      169.56      237.51     74.57 o 
  -2   4 -12     2885.97     2989.15    161.76 o 
  -1   4 -12     2661.51     2576.24    148.80 o 
   0   4 -12     2503.81     2416.33    140.17 o 
   1   4 -12      649.95      651.57     59.35 o 
   2   4 -12     2312.28     2508.81    106.20 o 
   3   4 -12     2076.95     2318.16    102.00 o 
   4   4 -12     3426.78     3206.75    120.21 o 
   5   4 -12      881.55      892.53     77.10 o 
   6   4 -12     1034.48     1029.03    107.07 o 
   7   4 -12     2609.22     2726.94    127.36 o 
   8   4 -12     4435.56     4558.12    154.99 o 
   9   4 -12      388.64      269.05     58.55 o 
  10   4 -12       72.88      144.84     55.19 o 
  11   4 -12     1705.61     1912.80    148.89 o 
  12   4 -12     1465.31     1388.23    106.51 o 
  13   4 -12     1182.19     1142.95    200.24 o 
  14   4 -12      162.99      108.62     72.20 o 
  15   4 -12      903.10      820.01    114.33 o 
  16   4 -12     1402.97     1385.24    221.28 o 
  17   4 -12      359.03      295.57     96.82 o 
  18   4 -12       25.14      -13.14     90.79 o 
  19   4 -12       26.75       72.51     98.49 o 
 -10   5 -12      197.06      190.73     84.31 o 
  -9   5 -12      136.13      223.92    117.39 o 
  -8   5 -12      766.92      768.46    139.34 o 
  -7   5 -12     1136.35     1155.22    151.42 o 
  -6   5 -12      561.21      669.10    124.59 o 
  -5   5 -12      161.26      112.77     91.64 o 
  -4   5 -12     2005.22     1832.58    159.15 o 
  -3   5 -12     2951.98     3218.24    182.47 o 
  -2   5 -12      518.85      461.44     98.46 o 
  -1   5 -12      420.65      420.41     88.64 o 
   0   5 -12     1132.10     1273.79    122.47 o 
   1   5 -12     1566.20     1551.67    130.01 o 
   2   5 -12     1025.23     1192.80    110.47 o 
   3   5 -12      105.38      150.76     50.87 o 
   4   5 -12      226.59      277.38     56.64 o 
   5   5 -12     2642.23     2522.00     89.20 o 
   6   5 -12     4280.29     4424.14    216.08 o 
   7   5 -12      229.49      237.14     58.93 o 
   8   5 -12       83.99      110.32     54.95 o 
   9   5 -12     2221.57     2193.76    118.13 o 
  10   5 -12     3226.70     3370.79    146.25 o 
  11   5 -12      782.07      711.57     86.12 o 
  12   5 -12       41.36      -43.22     62.65 o 
  13   5 -12      731.55      744.31    160.17 o 
  14   5 -12     1195.62      976.45    178.58 o 
  15   5 -12      337.48      251.35    323.66 o 
  16   5 -12       70.63      226.41     94.80 o 
  17   5 -12       41.20        7.73     89.73 o 
  -7   6 -12      202.40      251.27    125.12 o 
  -6   6 -12      648.75      463.50    127.34 o 
  -5   6 -12      306.65       56.02    107.71 o 
  -4   6 -12      112.08      171.48    107.36 o 
  -3   6 -12       16.60      -32.35     95.24 o 
  -2   6 -12      194.66      218.07     95.90 o 
  -1   6 -12      890.72      998.49    123.39 o 
   0   6 -12      165.28      207.66     90.96 o 
   1   6 -12       52.28      154.61     84.10 o 
   2   6 -12      111.75      149.20     82.07 o 
   3   6 -12      258.23      205.49     88.60 o 
   4   6 -12      161.68      212.65     58.57 o 
   5   6 -12       76.13       46.97     68.63 o 
   6   6 -12       69.03       13.88     62.19 o 
   7   6 -12     1112.72     1104.85     94.46 o 
   8   6 -12     1048.29      811.53    124.03 o 
   9   6 -12      306.35      332.22     97.81 o 
  10   6 -12       58.63       22.53     64.06 o 
  11   6 -12      249.04      230.41    178.15 o 
  12   6 -12      378.42      306.32    117.38 o 
  13   6 -12      514.02      456.29    126.51 o 
  14   6 -12      111.97      149.06     86.93 o 
  -2   7 -12       49.65       83.47    100.59 o 
  -1   7 -12       90.88       77.11     99.59 o 
   0   7 -12      126.42      173.81    106.18 o 
   1   7 -12      107.89       92.43     97.77 o 
   2   7 -12       33.49       15.42     94.78 o 
   3   7 -12      112.21       64.67     63.34 o 
   4   7 -12       23.85       82.55     78.73 o 
   5   7 -12        2.05       94.43     79.07 o 
   6   7 -12       29.08      -68.55     70.97 o 
   7   7 -12      115.05       57.70     80.44 o 
   8   7 -12        5.30      -17.46     78.81 o 
 -16   1 -11      393.16      371.16    118.72 o 
 -15   1 -11      140.64      107.09    105.33 o 
 -14   1 -11      210.42      123.34    100.23 o 
 -13   1 -11     1114.96     1218.35    128.29 o 
 -12   1 -11      954.12      856.03    115.38 o 
 -11   1 -11      221.95      220.85     85.94 o 
 -10   1 -11      763.61      708.04    101.32 o 
  -9   1 -11      466.74      480.93     91.58 o 
  -8   1 -11      737.21      843.65    114.37 o 
  -7   1 -11      706.01      631.63     88.61 o 
  -6   1 -11       90.85       -8.81     88.77 o 
  -5   1 -11     1254.63     1313.80     73.97 o 
  -4   1 -11     2936.57     2786.18     78.86 o 
  -3   1 -11      816.67      859.44     53.41 o 
  -2   1 -11     1407.34     1480.20     86.72 o 
  -1   1 -11     5073.43     5306.08    124.27 o 
   0   1 -11     2731.21     2532.30     64.47 o 
   1   1 -11     3028.35     2876.77    104.38 o 
   2   1 -11      609.33      572.36     29.47 o 
   3   1 -11      156.36      160.40     19.46 o 
   4   1 -11    11761.04    12343.55    205.86 o 
   5   1 -11    13635.21    14080.57    193.45 o 
   6   1 -11     4058.84     4071.56    271.79 o 
   7   1 -11      751.48      772.73     38.89 o 
   8   1 -11      479.31      500.83     37.89 o 
   9   1 -11     2573.05     2633.80     68.87 o 
  10   1 -11      715.42      764.09     43.91 o 
  11   1 -11      221.64      306.75     39.24 o 
  12   1 -11       45.60       16.08     41.49 o 
  13   1 -11     1652.00     1661.34    114.38 o 
  14   1 -11      201.78      174.55     52.60 o 
  15   1 -11      130.59      126.81     54.06 o 
  16   1 -11       18.74        9.74     57.10 o 
  17   1 -11     1384.33     1257.51     82.37 o 
  18   1 -11      589.82      467.85     71.83 o 
  19   1 -11       56.83       12.97     80.69 o 
  20   1 -11       36.37      -59.36    178.84 o 
  21   1 -11      505.02      238.50     96.09 o 
  22   1 -11      282.49      180.48    120.30 o 
 -15   2 -11     1027.88     1023.33    139.82 o 
 -14   2 -11     1761.20     1864.62    163.11 o 
 -13   2 -11      161.30      137.97     97.06 o 
 -12   2 -11      771.63      885.11    119.84 o 
 -11   2 -11     1525.47     1394.01    133.71 o 
 -10   2 -11     1437.05     1477.02     98.78 o 
  -9   2 -11      651.71      727.77     86.37 o 
  -8   2 -11      463.49      547.94     71.42 o 
  -7   2 -11      682.50      649.01     68.12 o 
  -6   2 -11     4405.03     4343.30    136.37 o 
  -5   2 -11     1614.28     1543.05     87.38 o 
  -4   2 -11       83.33      120.06     40.23 o 
  -3   2 -11      655.67      794.67     84.65 o 
  -2   2 -11     1552.41     1463.12     99.39 o 
  -1   2 -11     2398.55     2232.51    106.29 o 
   0   2 -11      791.83      798.81     51.44 o 
   1   2 -11     1631.06     1671.41     70.62 o 
   2   2 -11     7248.01     7156.10    130.77 o 
   3   2 -11    15202.67    15416.88    246.53 o 
   4   2 -11     1093.49     1028.04     40.51 o 
   5   2 -11      448.13      405.56     38.96 o 
   6   2 -11     5504.54     5539.10    115.83 o 
   7   2 -11     9831.56    10194.10    184.73 o 
   8   2 -11     2675.80     2619.07     71.88 o 
   9   2 -11      540.45      588.58     66.20 o 
  10   2 -11     4866.84     5106.91    168.89 o 
  11   2 -11     3926.93     4179.93    123.97 o 
  12   2 -11      602.29      635.98     64.34 o 
  13   2 -11      977.70      959.90     75.10 o 
  14   2 -11      318.21      424.36     66.82 o 
  15   2 -11     1911.77     1869.79     80.02 o 
  16   2 -11     1639.14     1742.44     84.60 o 
  17   2 -11      786.46      572.36     84.67 o 
  18   2 -11      161.69      128.21     82.04 o 
  19   2 -11     1413.02     1357.34    110.09 o 
  20   2 -11     1738.75     1450.98    116.34 o 
  21   2 -11      142.62       89.96    136.18 o 
 -14   3 -11      213.53      275.65    114.65 o 
 -13   3 -11     1238.22      943.13    135.07 o 
 -12   3 -11     1768.68     1629.14    153.70 o 
 -11   3 -11      298.39      357.08     75.13 o 
 -10   3 -11      570.94      493.95     76.05 o 
  -9   3 -11      835.31     1027.99     88.44 o 
  -8   3 -11     1913.55     1968.37    121.40 o 
  -7   3 -11      472.05      604.52     69.65 o 
  -6   3 -11       21.58       17.30     44.36 o 
  -5   3 -11     2201.11     2152.97    102.54 o 
  -4   3 -11     1089.38     1165.61     75.79 o 
  -3   3 -11     1806.20     1762.62    237.66 o 
  -2   3 -11      132.72      186.74     44.71 o 
  -1   3 -11     1306.88     1228.51     72.35 o 
   0   3 -11     3198.60     3237.96     97.32 o 
   1   3 -11     8733.63     8606.27    136.64 o 
   2   3 -11      242.68      249.79     32.11 o 
   3   3 -11     3430.45     3368.74    115.20 o 
   4   3 -11     2878.80     2944.29     84.10 o 
   5   3 -11     3876.74     3763.82    111.17 o 
   6   3 -11      563.86      553.36     54.76 o 
   7   3 -11      115.31      150.80     42.86 o 
   8   3 -11     2831.59     3157.93    121.69 o 
   9   3 -11     2122.54     2434.12    136.62 o 
  10   3 -11      887.27      931.35     84.98 o 
  11   3 -11     1028.27     1042.10     86.53 o 
  12   3 -11     1322.66     1333.17    101.17 o 
  13   3 -11     1088.81     1056.70     97.77 o 
  14   3 -11     1484.87     1574.74    118.80 o 
  15   3 -11      233.08      123.93     78.47 o 
  16   3 -11      353.93      181.04    104.70 o 
  17   3 -11      488.12      521.18     99.30 o 
  18   3 -11      694.43      606.51     94.09 o 
  19   3 -11      282.29      -42.60    105.93 o 
  20   3 -11      119.65       26.85     93.20 o 
 -13   4 -11      143.05       48.24    108.78 o 
 -12   4 -11       67.33       76.33     75.95 o 
 -11   4 -11      137.03      219.52     77.84 o 
 -10   4 -11      338.92      228.72     73.63 o 
  -9   4 -11       40.88     -125.85     81.99 o 
  -8   4 -11       69.10       99.80     61.85 o 
  -7   4 -11      196.10      265.66     63.99 o 
  -6   4 -11      227.32      249.93     61.42 o 
  -5   4 -11      139.54      266.90     80.74 o 
  -4   4 -11       44.36       -9.27     62.57 o 
  -3   4 -11      892.59     1011.34    108.71 o 
  -2   4 -11      179.43      234.78     70.54 o 
  -1   4 -11     1188.50     1326.67    112.44 o 
   0   4 -11      325.64      317.08     66.15 o 
   1   4 -11      458.43      495.42     53.88 o 
   2   4 -11     1168.02     1248.76    138.18 o 
   3   4 -11     3110.10     3243.33    200.08 o 
   4   4 -11      860.45      889.77    113.39 o 
   6   4 -11      761.07      548.90    208.73 o 
   7   4 -11      275.47      284.28     49.82 o 
   8   4 -11      169.89      136.41     77.89 o 
   9   4 -11      118.32      139.69     51.26 o 
  10   4 -11      851.63      915.00     82.06 o 
  11   4 -11      266.09      252.86     63.36 o 
  12   4 -11       78.72       27.80     60.50 o 
  13   4 -11      218.45      192.02     71.21 o 
  14   4 -11      307.08      222.79    168.73 o 
  15   4 -11      134.48       63.95     75.55 o 
  16   4 -11      199.75      215.76     85.48 o 
  17   4 -11      147.21       67.95    155.30 o 
  18   4 -11       32.54      165.05     95.67 o 
  19   4 -11      220.92       57.38    100.04 o 
 -11   5 -11      117.28      153.93     85.25 o 
 -10   5 -11        6.85      -21.46    137.92 o 
  -9   5 -11      266.74      117.55    112.90 o 
  -8   5 -11      116.09      111.95    102.90 o 
  -7   5 -11       14.56       34.64     91.55 o 
  -6   5 -11       10.03        4.64     85.13 o 
  -5   5 -11       66.56       -8.50     83.99 o 
  -4   5 -11      607.38      553.49    103.99 o 
  -3   5 -11      312.36      269.14     89.79 o 
  -2   5 -11      379.08      318.72     85.23 o 
  -1   5 -11       79.62      -12.12     68.41 o 
   0   5 -11      309.24      241.75     74.42 o 
   1   5 -11      382.80      357.90     76.68 o 
   2   5 -11      149.35      126.54     50.69 o 
   3   5 -11      203.64      176.82     51.53 o 
   4   5 -11      102.93      176.49     51.61 o 
   5   5 -11        7.12      -25.65     42.83 o 
   6   5 -11      199.53      204.93     54.36 o 
   7   5 -11       47.28       52.74     48.08 o 
   8   5 -11      579.62      605.24    102.05 o 
   9   5 -11      404.32      416.70     69.85 o 
  10   5 -11       67.48       10.59     55.03 o 
  11   5 -11      166.41      102.79     63.16 o 
  12   5 -11      115.99       53.79     66.58 o 
  13   5 -11      291.03      170.40     74.52 o 
  14   5 -11      215.62       98.42    129.28 o 
  15   5 -11       22.87       25.55     80.03 o 
  16   5 -11        3.47      -23.16     83.86 o 
  17   5 -11       49.96       66.39     92.20 o 
  -8   6 -11       24.59       39.33    115.70 o 
  -7   6 -11      579.08      734.11    140.48 o 
  -6   6 -11      952.31      993.96    146.22 o 
  -5   6 -11      781.80      804.39    135.35 o 
  -4   6 -11       26.40     -126.58     87.53 o 
  -3   6 -11      496.03      475.41    110.38 o 
  -2   6 -11     1081.27     1085.09    126.41 o 
  -1   6 -11      377.75      469.78     99.79 o 
   0   6 -11      123.91       71.35     78.33 o 
   1   6 -11        6.62      101.06     77.93 o 
   2   6 -11      804.45      861.72    107.60 o 
   3   6 -11     1874.65     1795.68    133.63 o 
   4   6 -11      246.89      258.90     51.06 o 
   5   6 -11       12.98      -35.54     51.15 o 
   6   6 -11      398.02      417.68     69.50 o 
   7   6 -11      451.26      415.09     69.85 o 
   8   6 -11       36.81       46.16     61.26 o 
   9   6 -11       26.74        1.78     61.76 o 
  10   6 -11      359.84      208.11     97.91 o 
  11   6 -11      932.78      882.38     98.10 o 
  12   6 -11      428.27      254.85     80.44 o 
  13   6 -11       47.09       48.25     76.33 o 
  14   6 -11      364.57      266.06    144.16 o 
  -3   7 -11      661.92      733.34    128.75 o 
  -2   7 -11      224.40      195.59    104.69 o 
  -1   7 -11      221.47       90.80    101.51 o 
   0   7 -11      523.50      489.92    113.65 o 
   1   7 -11      937.69     1007.35    128.04 o 
   2   7 -11      154.94       40.13     91.54 o 
   3   7 -11       46.99      132.20     59.96 o 
   4   7 -11      805.32      941.61    109.14 o 
   5   7 -11     1175.22     1325.72    118.28 o 
   6   7 -11      191.24      254.92     79.71 o 
   7   7 -11       56.68       38.15     78.00 o 
   8   7 -11      387.26      457.72    202.57 o 
 -13   0 -10      147.95      115.58     83.41 o 
 -12   0 -10      577.21      524.36     93.17 o 
 -11   0 -10     2110.31     2158.01    153.31 o 
 -10   0 -10      770.48      615.32     89.02 o 
  -9   0 -10     1590.21     1584.14    113.41 o 
  -8   0 -10     1561.55     1615.30    111.46 o 
  -7   0 -10     5133.33     5070.53    169.99 o 
  -6   0 -10     3596.50     3658.89    111.83 o 
  -5   0 -10     1007.12     1038.80     61.00 o 
  -4   0 -10      819.05      861.51     58.83 o 
  -3   0 -10    14885.28    14753.56    355.76 o 
  -2   0 -10    12413.56    12022.31    226.68 o 
  -1   0 -10     1696.04     1547.01     64.68 o 
   0   0 -10     2684.37     2710.03    114.23 o 
   1   0 -10     6938.25     7050.26    209.01 o 
   2   0 -10     4745.52     4499.85    108.52 o 
   3   0 -10     8742.30     8401.80    244.48 o 
   4   0 -10     1126.44     1260.24     81.83 o 
   5   0 -10     1330.77     1208.60     64.98 o 
   6   0 -10     6902.71     6749.95    328.78 o 
   7   0 -10     5085.83     5050.08    126.70 o 
   8   0 -10      785.86      766.99     55.09 o 
   9   0 -10     4088.05     4018.39    250.58 o 
  10   0 -10    12355.11    12226.16    358.24 o 
  11   0 -10     7019.40     7300.07    223.61 o 
  12   0 -10     1341.37     1487.26     95.49 o 
  13   0 -10      515.33      529.51     76.83 o 
  14   0 -10     3511.86     3810.85    214.62 o 
  15   0 -10     2468.18     2618.01    183.86 o 
  16   0 -10     1303.53     1346.83     99.49 o 
  17   0 -10       89.57      -74.11    103.76 o 
  18   0 -10      655.78      599.25    179.76 o 
  19   0 -10     1574.99     1725.62    185.32 o 
  20   0 -10     1917.17     2015.60    127.71 o 
  21   0 -10       68.34       15.97    199.28 o 
  22   0 -10      261.54      -29.37    124.41 o 
 -16   1 -10       41.12      -33.35    103.18 o 
 -15   1 -10      235.37       83.38     99.30 o 
 -14   1 -10      333.72      293.57    102.26 o 
 -13   1 -10     1028.84     1004.99    120.23 o 
 -12   1 -10      240.75      208.23     88.55 o 
 -11   1 -10       28.07       63.19     76.36 o 
 -10   1 -10       67.58       96.27     76.04 o 
  -9   1 -10     4036.42     3976.20    136.94 o 
  -8   1 -10     2457.65     2180.35    147.41 o 
  -7   1 -10      242.82      271.42     66.93 o 
  -6   1 -10     2368.21     2306.85     96.61 o 
  -5   1 -10     3575.53     3384.02     87.19 o 
  -4   1 -10     4530.16     4371.23    115.83 o 
  -3   1 -10     2030.44     2115.39     78.80 o 
  -2   1 -10     1722.66     1698.81     77.65 o 
  -1   1 -10    12548.60    12543.73    230.58 o 
   0   1 -10     2924.63     2827.06     57.95 o 
   1   1 -10     1103.45     1043.43     72.27 o 
   2   1 -10      122.36      149.13     28.50 o 
   3   1 -10     4726.18     4680.49     83.53 o 
   4   1 -10     7099.01     7289.52    152.59 o 
   5   1 -10      171.51      194.92     24.39 o 
   6   1 -10      459.86      427.53     48.49 o 
   7   1 -10     2500.13     2639.89     67.07 o 
   8   1 -10     9655.28    10040.44    136.87 o 
   9   1 -10     3845.90     3871.20     78.41 o 
  10   1 -10      415.64      440.26     37.88 o 
  11   1 -10     1196.57     1223.96     53.27 o 
  12   1 -10     1522.39     1561.51     66.19 o 
  13   1 -10     4704.39     4931.01    114.16 o 
  14   1 -10     1267.90     1291.10     73.33 o 
  15   1 -10      416.73      318.56     64.82 o 
  16   1 -10      973.34      940.51     74.75 o 
  17   1 -10      937.70      982.42     77.68 o 
  18   1 -10     1071.15     1035.25     81.85 o 
  19   1 -10      104.41       -2.90     78.42 o 
  20   1 -10      354.74      314.08    122.83 o 
  21   1 -10      612.85      480.92     93.60 o 
  22   1 -10      264.69      220.40    111.57 o 
 -16   2 -10       40.77       69.40    106.91 o 
 -15   2 -10      115.77      110.53    105.80 o 
 -14   2 -10       48.93       65.29     95.94 o 
 -13   2 -10       17.10        6.01     85.65 o 
 -12   2 -10       23.11       18.12     81.79 o 
 -11   2 -10      213.74      127.09     85.77 o 
 -10   2 -10      109.33      136.36     77.67 o 
  -9   2 -10      272.14      230.45     55.87 o 
  -8   2 -10     1062.92     1141.29     82.35 o 
  -7   2 -10      940.38     1081.61     89.45 o 
  -6   2 -10      468.98      479.26     56.28 o 
  -5   2 -10        6.53       77.82     38.33 o 
  -4   2 -10      914.69     1140.65     88.14 o 
  -3   2 -10      134.28      201.41     38.55 o 
  -2   2 -10      465.43      472.59     44.69 o 
  -1   2 -10      198.42      226.04     50.38 o 
   0   2 -10     5653.94     5848.90    131.03 o 
   1   2 -10     1368.82     1467.80     51.19 o 
   2   2 -10      509.38      498.81     31.21 o 
   3   2 -10      633.33      661.82     30.71 o 
   4   2 -10       71.05       62.45     17.90 o 
   5   2 -10      518.70      463.80     45.20 o 
   6   2 -10     2065.70     2109.17     57.87 o 
   7   2 -10      293.44      361.87     30.74 o 
   8   2 -10      362.20      402.62     34.12 o 
   9   2 -10      193.61      213.49     33.68 o 
  10   2 -10      172.03      145.19     44.10 o 
  11   2 -10      331.88      322.12     52.81 o 
  12   2 -10      109.09       75.29     70.86 o 
  13   2 -10      232.09      248.96     59.06 o 
  14   2 -10       44.83      -21.45     44.25 o 
  15   2 -10       76.76       50.07     54.82 o 
  16   2 -10        8.38      -53.00     51.69 o 
  17   2 -10       20.17      -35.92     55.43 o 
  18   2 -10       94.78       48.69     76.81 o 
  19   2 -10      488.02      350.90    135.59 o 
  20   2 -10       33.03     -167.39    122.73 o 
  21   2 -10       88.86      -45.79    115.83 o 
 -15   3 -10       45.78      103.15    106.45 o 
 -14   3 -10      307.53      216.44    108.74 o 
 -13   3 -10      627.39      497.50    114.65 o 
 -12   3 -10      144.26      184.96     96.81 o 
 -11   3 -10      152.17      113.71     64.79 o 
 -10   3 -10       20.58       -4.41     56.91 o 
  -9   3 -10      304.94      275.97    104.38 o 
  -8   3 -10      393.63      371.20     66.42 o 
  -7   3 -10      131.22      131.00     56.63 o 
  -6   3 -10      287.29      396.40    123.35 o 
  -5   3 -10     1750.53     1621.84     91.64 o 
  -4   3 -10     1770.67     1704.26     87.42 o 
  -3   3 -10      339.06      335.26     46.40 o 
  -2   3 -10     1017.49     1229.25    112.49 o 
  -1   3 -10      820.48      897.19     75.49 o 
   0   3 -10     1504.03     1463.17     56.23 o 
   1   3 -10     1293.00     1319.26     58.33 o 
   2   3 -10      298.03      330.24     75.80 o 
   3   3 -10     1386.45     1366.57     61.51 o 
   4   3 -10     1529.14     1403.67     59.77 o 
   5   3 -10      684.95      727.43     44.55 o 
   6   3 -10      365.54      383.67     37.13 o 
   7   3 -10      385.66      470.86     41.59 o 
   8   3 -10     1094.20     1097.61     97.79 o 
   9   3 -10     1226.92     1374.14    109.50 o 
  10   3 -10       93.96      138.69     51.63 o 
  11   3 -10     1728.78     1872.76    111.41 o 
  12   3 -10      321.14      508.74     75.12 o 
  13   3 -10      130.25       72.10     61.96 o 
  14   3 -10      328.66      332.73     76.68 o 
  15   3 -10      196.85      260.66     81.14 o 
  16   3 -10      784.13      637.70    172.74 o 
  17   3 -10      196.11       58.71    104.53 o 
  18   3 -10      386.11      257.52     96.47 o 
  19   3 -10       24.22     -131.81    238.42 o 
  20   3 -10       42.26      -32.60     89.26 o 
 -13   4 -10      130.36      160.03    107.28 o 
 -12   4 -10      327.18      354.17     83.75 o 
 -11   4 -10      945.89     1109.17    100.70 o 
 -10   4 -10      591.71      577.75     84.61 o 
  -9   4 -10      205.74      210.51    101.09 o 
  -8   4 -10     1751.18     1746.37    106.05 o 
  -7   4 -10     2510.07     2501.80    119.76 o 
  -6   4 -10     2446.76     2167.22    110.04 o 
  -5   4 -10      450.50      449.23     89.89 o 
  -4   4 -10       96.74      214.17     70.22 o 
  -3   4 -10     2329.32     2332.74    141.65 o 
  -2   4 -10     3318.91     3207.69    161.06 o 
  -1   4 -10      458.36      544.85     76.81 o 
   0   4 -10      612.51      601.19     74.50 o 
   1   4 -10     1735.13     1724.51    147.76 o 
   2   4 -10     3665.49     4032.72    218.31 o 
   3   4 -10     1096.33     1244.72    140.02 o 
   4   4 -10      325.56      379.40     84.36 o 
   5   4 -10     1013.58      968.47    122.15 o 
   7   4 -10      772.24      699.98     61.48 o 
   8   4 -10      672.10      612.57     63.72 o 
   9   4 -10       67.96       74.57     46.39 o 
  10   4 -10     1333.53     1486.62    100.33 o 
  11   4 -10     2546.41     2681.09    130.75 o 
  12   4 -10     1408.23     1496.60    145.18 o 
  13   4 -10      676.38      621.63     86.15 o 
  14   4 -10     2028.95     1879.15    229.02 o 
  15   4 -10     1155.12     1129.72    205.60 o 
  16   4 -10      127.70       72.75    109.85 o 
  17   4 -10       41.59       45.97     92.14 o 
  18   4 -10      303.94      371.68    102.35 o 
  19   4 -10      706.15      536.11    117.37 o 
 -11   5 -10       24.51       23.99     77.98 o 
 -10   5 -10      474.80      536.96    127.96 o 
  -9   5 -10     1378.40     1803.52    181.09 o 
  -8   5 -10      715.83      664.93    128.88 o 
  -7   5 -10       47.09      119.26     95.56 o 
  -6   5 -10      666.71      496.60    107.12 o 
  -5   5 -10     2507.19     2342.74    162.72 o 
  -4   5 -10     1756.56     1735.63    147.91 o 
  -3   5 -10      253.52      188.66     78.45 o 
  -2   5 -10      334.84      261.82     80.17 o 
  -1   5 -10     1936.39     1957.20    133.54 o 
   0   5 -10     1576.89     1518.64    114.81 o 
   1   5 -10     1228.53     1377.49    111.82 o 
   2   5 -10       47.77       50.56     46.47 o 
   3   5 -10     2336.72     2383.85    150.12 o 
   4   5 -10      779.70      932.52     88.90 o 
   5   5 -10      225.06      177.11     50.32 o 
   6   5 -10       87.30       86.20     48.56 o 
   7   5 -10      897.94     1003.03     81.14 o 
   8   5 -10     2214.96     2481.66    127.80 o 
   9   5 -10     1480.21     1599.32    103.58 o 
  10   5 -10      559.35      490.92     74.07 o 
  11   5 -10        5.17      -38.30     56.08 o 
  12   5 -10     1282.84     1163.66    208.32 o 
  13   5 -10     1641.64     1367.94    206.30 o 
  14   5 -10      248.46      341.27     91.39 o 
  15   5 -10       10.63     -125.07     78.83 o 
  16   5 -10      494.50      295.12    171.54 o 
  17   5 -10      544.90      422.52    120.51 o 
  -9   6 -10       41.37      -23.76    115.87 o 
  -8   6 -10      101.82      255.54    121.29 o 
  -7   6 -10      518.74      651.48    133.51 o 
  -6   6 -10      261.12      175.85    107.31 o 
  -5   6 -10        9.00       99.60    103.53 o 
  -4   6 -10      197.53      274.21    102.17 o 
  -3   6 -10      987.57      982.67    120.77 o 
  -2   6 -10      745.42      698.55    110.39 o 
  -1   6 -10      319.75      416.17     89.35 o 
   0   6 -10      157.05      231.07     82.32 o 
   1   6 -10     1198.31     1068.93    115.35 o 
   2   6 -10      161.39      132.59     76.39 o 
   3   6 -10      493.29      488.09     72.55 o 
   4   6 -10      218.90      168.51     56.08 o 
   5   6 -10      136.50      126.32     56.58 o 
   6   6 -10      293.92      271.99     78.65 o 
   7   6 -10       82.24       57.87     58.00 o 
   8   6 -10      174.61      171.70     64.66 o 
   9   6 -10       13.03       14.22     60.91 o 
  10   6 -10      760.10      695.28     91.93 o 
  11   6 -10      276.81      158.97     76.25 o 
  12   6 -10      208.96      172.73     77.44 o 
  13   6 -10      243.21       37.03     77.79 o 
  14   6 -10      344.28      351.42     93.22 o 
  -4   7 -10        5.83      -81.27     98.27 o 
  -3   7 -10       31.72      155.35    101.03 o 
  -2   7 -10      123.23       15.22     97.87 o 
  -1   7 -10      285.26      292.72    106.07 o 
   0   7 -10      126.67       57.91     95.74 o 
   1   7 -10       36.78      107.11     89.65 o 
   2   7 -10       39.23       33.61     86.71 o 
   3   7 -10       48.37       44.55     99.81 o 
   4   7 -10       12.82     -104.11     67.23 o 
   5   7 -10       25.97       19.96     70.41 o 
   6   7 -10        0.58       11.63     60.92 o 
   7   7 -10       86.89       70.30     89.95 o 
   8   7 -10       45.14      -27.92     65.26 o 
   9   7 -10       22.04      -41.78     68.90 o 
 -17   1  -9      802.53     1034.27    136.60 o 
 -16   1  -9       14.75       49.59    100.91 o 
 -15   1  -9      168.02      166.09    101.59 o 
 -14   1  -9      742.09      768.44    115.51 o 
 -13   1  -9     1152.83     1210.25    125.09 o 
 -12   1  -9      126.18      222.43     86.08 o 
 -11   1  -9      391.32      465.62     92.60 o 
 -10   1  -9     1443.35     1573.50    123.92 o 
  -9   1  -9     1286.99     1234.73    232.17 o 
  -8   1  -9      887.07     1077.23    108.10 o 
  -7   1  -9      261.36      275.15    125.18 o 
  -6   1  -9     1923.01     1907.26     68.40 o 
  -5   1  -9     2830.34     2649.72     92.42 o 
  -4   1  -9     5231.20     5010.43    150.41 o 
  -3   1  -9     1050.98     1046.36     59.00 o 
  -2   1  -9     8985.55     9284.43    151.41 o 
  -1   1  -9     4800.11     4670.29     90.25 o 
   0   1  -9     5496.61     5361.11     83.58 o 
   1   1  -9        5.71       -2.51     17.43 o 
   2   1  -9     1188.06     1256.46     76.24 o 
   3   1  -9     1170.31     1233.57     65.27 o 
   4   1  -9     9900.20     9927.34    143.07 o 
   5   1  -9     1472.67     1564.47     48.32 o 
   7   1  -9     7310.19     7663.94    108.54 o 
   8   1  -9     2808.26     2822.79     65.39 o 
   9   1  -9       20.79       40.57     27.99 o 
  10   1  -9      101.95      100.97     31.83 o 
  11   1  -9      648.59      662.35     44.76 o 
  12   1  -9     1040.53     1048.40     52.39 o 
  13   1  -9      678.64      613.56     71.64 o 
  14   1  -9      110.12      193.60     52.44 o 
  15   1  -9     1054.61     1006.37     73.69 o 
  16   1  -9     1148.70     1084.09     76.74 o 
  17   1  -9      480.54      341.50     66.43 o 
  18   1  -9      230.64      170.83     66.45 o 
  19   1  -9      182.81      107.22    108.73 o 
  20   1  -9      497.62      262.69     85.15 o 
  21   1  -9      327.16      159.71    108.59 o 
  22   1  -9       72.22        1.80    143.79 o 
 -16   2  -9      779.53      871.76    135.73 o 
 -15   2  -9     1229.68     1057.80    139.51 o 
 -14   2  -9      288.87      177.79     93.56 o 
 -13   2  -9      926.13      946.49    120.47 o 
 -12   2  -9     3138.68     3040.45    185.87 o 
 -11   2  -9     1531.42     1729.00    198.97 o 
 -10   2  -9      517.36      634.82     71.98 o 
  -9   2  -9     1012.99     1234.38    106.27 o 
  -8   2  -9     5792.12     5765.30    163.09 o 
  -7   2  -9     2647.56     2544.75    108.07 o 
  -6   2  -9     1943.52     1887.98     91.03 o 
  -5   2  -9      232.84      240.13     55.98 o 
  -4   2  -9     3651.30     3478.90    151.27 o 
  -3   2  -9     3399.34     3147.87    191.09 o 
  -2   2  -9     6364.70     6233.85    141.88 o 
  -1   2  -9     2692.75     2890.52     85.25 o 
   0   2  -9     2231.06     2060.75     57.52 o 
   1   2  -9     4677.31     4627.40     80.15 o 
   2   2  -9    11386.67    11037.69    187.62 o 
   3   2  -9     1771.58     1770.10     58.12 o 
   4   2  -9     4992.99     5132.95     90.07 o 
   5   2  -9     9609.09     9948.73    175.79 o 
   6   2  -9     5415.24     5357.07    113.83 o 
   7   2  -9     3093.71     3178.67     71.71 o 
   8   2  -9      437.40      437.38     29.63 o 
   9   2  -9     4675.58     4796.31     97.88 o 
  10   2  -9     4007.41     4039.09    113.71 o 
  11   2  -9      892.19      797.54     63.52 o 
  12   2  -9       81.34       69.47     67.59 o 
  13   2  -9      156.81       33.59     52.26 o 
  14   2  -9     1732.42     1889.49    100.24 o 
  15   2  -9     1571.51     1607.24     77.50 o 
  16   2  -9      297.17      313.69     58.33 o 
  17   2  -9      543.11      579.74     67.61 o 
  18   2  -9     1100.97      957.47     97.66 o 
  19   2  -9     1153.44     1076.24    115.03 o 
  20   2  -9      126.98       23.76    104.03 o 
  21   2  -9       15.02     -162.21    169.99 o 
 -15   3  -9      475.28      400.92    115.26 o 
 -14   3  -9      906.63      996.94    133.49 o 
 -13   3  -9      447.82      647.19    117.92 o 
 -12   3  -9      514.31      442.43    147.43 o 
 -11   3  -9     1204.83     1043.43     93.13 o 
 -10   3  -9     3745.26     3787.04    143.58 o 
  -9   3  -9     1851.47     1827.97    109.03 o 
  -8   3  -9      484.68      587.11     67.81 o 
  -7   3  -9      573.61      647.00     66.65 o 
  -6   3  -9     1113.35     1166.31     77.33 o 
  -5   3  -9     1451.41     1499.96     83.98 o 
  -4   3  -9     2395.84     2378.47     94.51 o 
  -3   3  -9      293.58      282.61     41.60 o 
  -2   3  -9     1125.06     1213.85     78.93 o 
  -1   3  -9     6501.67     6512.00    120.25 o 
   0   3  -9     5175.63     5341.20    114.96 o 
   1   3  -9     1723.85     1672.50     60.94 o 
   2   3  -9     1676.07     1868.07     71.37 o 
   3   3  -9     3074.64     2849.43     76.42 o 
   4   3  -9     1887.22     1623.49     82.77 o 
   5   3  -9     1281.58     1301.56     56.95 o 
   6   3  -9      176.43      157.29     29.85 o 
   7   3  -9     3274.42     3215.57     99.48 o 
   8   3  -9     6458.89     6601.74    184.54 o 
   9   3  -9     1121.71     1223.36     82.88 o 
  10   3  -9      139.82      106.46     50.01 o 
  11   3  -9     1561.67     1847.53    112.84 o 
  12   3  -9     1441.40     1563.06    113.30 o 
  13   3  -9     1536.41     1458.47    108.86 o 
  14   3  -9       20.42      -14.97     63.14 o 
  15   3  -9      346.65      373.53     83.82 o 
  16   3  -9     1069.56      870.40    105.02 o 
  17   3  -9     1037.72      853.15    287.60 o 
  18   3  -9      203.71      214.21     94.83 o 
  19   3  -9       93.60      -69.32    205.03 o 
  20   3  -9      454.69      365.89    202.90 o 
 -14   4  -9       33.81      -63.35    102.91 o 
 -13   4  -9       40.05       -2.41     87.75 o 
 -12   4  -9      165.86      104.58     73.84 o 
 -11   4  -9      185.00      105.44     72.61 o 
 -10   4  -9       35.00       10.21     64.87 o 
  -9   4  -9       76.99       52.10     62.37 o 
  -8   4  -9     1713.21     1657.26    101.18 o 
  -7   4  -9      156.78      194.30     57.60 o 
  -6   4  -9       50.44       27.98     66.96 o 
  -5   4  -9       99.11      148.77     70.14 o 
  -4   4  -9      173.74      205.94     68.92 o 
  -3   4  -9      934.76      926.35     98.12 o 
  -2   4  -9     1108.49     1201.92    102.70 o 
  -1   4  -9       70.26       72.85     50.10 o 
   0   4  -9      120.73      -35.96     23.39 o 
   1   4  -9      491.22      460.14     81.47 o 
   2   4  -9     1463.01     1593.53    151.24 o 
   3   4  -9      385.01      273.10     77.80 o 
   4   4  -9      387.30      297.75     82.30 o 
   5   4  -9     2114.36     2049.03    181.06 o 
   7   4  -9      432.39      409.39    126.37 o 
   8   4  -9      226.34      181.45     45.38 o 
   9   4  -9      182.34      130.32     47.31 o 
  10   4  -9      705.06      674.25    127.72 o 
  11   4  -9      184.38      146.33     57.88 o 
  12   4  -9       75.40       68.59     61.02 o 
  13   4  -9      352.68      242.76     73.22 o 
  14   4  -9       39.97       50.38     72.33 o 
  15   4  -9      401.67      285.16     84.08 o 
  16   4  -9       78.09      130.25     83.62 o 
  17   4  -9       67.76      110.12     87.48 o 
  18   4  -9       47.74      114.02     94.02 o 
  19   4  -9      190.66       98.71     98.78 o 
 -12   5  -9       65.71       20.70     79.85 o 
 -11   5  -9        7.19       60.83     77.01 o 
 -10   5  -9       53.10      197.53    117.54 o 
  -9   5  -9       61.21       76.12    100.30 o 
  -8   5  -9       26.64       82.11     94.00 o 
  -7   5  -9       28.46      124.83     89.63 o 
  -6   5  -9       69.67       79.13     84.34 o 
  -5   5  -9       70.69       58.58     77.81 o 
  -4   5  -9      354.56      371.42     89.95 o 
  -3   5  -9       98.07       58.69     70.31 o 
  -2   5  -9      523.83      439.62     84.06 o 
  -1   5  -9      684.81      654.74     84.63 o 
   0   5  -9      117.66      172.36     61.84 o 
   1   5  -9      628.04      598.19     64.49 o 
   2   5  -9      416.72      451.94     59.76 o 
   3   5  -9     1359.80     1282.97     85.91 o 
   4   5  -9      516.27      459.52     61.79 o 
   5   5  -9      462.48      399.61     58.51 o 
   6   5  -9       71.48      118.12     50.06 o 
   7   5  -9      206.39      226.71     63.66 o 
   8   5  -9      774.17      772.64     81.51 o 
   9   5  -9      731.77      745.23    100.10 o 
  10   5  -9       40.81      -21.97     54.73 o 
  11   5  -9        2.99      -41.42     56.76 o 
  12   5  -9      446.55      388.62     79.58 o 
  13   5  -9       73.98       84.82    112.77 o 
  14   5  -9       10.04       -4.65     73.71 o 
  15   5  -9       74.13      137.00     84.27 o 
  16   5  -9       25.93      109.33    116.11 o 
  17   5  -9       26.19      -41.03     87.12 o 
  -9   6  -9       22.71      130.46    120.55 o 
  -8   6  -9     1050.01      922.58    145.48 o 
  -7   6  -9      484.42      541.23    129.72 o 
  -6   6  -9      176.96      215.52    104.08 o 
  -5   6  -9       33.51      -67.77     89.47 o 
  -4   6  -9      678.99      665.44    113.68 o 
  -3   6  -9      857.34      846.13    116.63 o 
  -2   6  -9      467.83      684.43    101.82 o 
  -1   6  -9       79.51       46.42     71.12 o 
   0   6  -9      669.67      743.98    100.95 o 
   1   6  -9     1676.11     1713.63    130.64 o 
   2   6  -9     1302.42     1163.91     90.25 o 
   3   6  -9      621.21      659.18     75.38 o 
   4   6  -9      215.22      176.40     44.82 o 
   5   6  -9     1147.56     1242.40     95.62 o 
   6   6  -9     1913.90     2068.57    175.56 o 
   7   6  -9      366.34      215.58     83.42 o 
   8   6  -9       90.47       39.63    113.28 o 
   9   6  -9       31.94       74.45     62.84 o 
  10   6  -9      683.76      524.79    190.43 o 
  11   6  -9      492.14      394.33    102.22 o 
  12   6  -9       32.76       61.42     74.75 o 
  13   6  -9      155.28      194.93     82.17 o 
  14   6  -9      243.53      166.08     88.48 o 
  -4   7  -9      532.01      490.12    117.19 o 
  -3   7  -9       10.75      102.79     98.25 o 
  -2   7  -9      434.73      263.05    103.81 o 
  -1   7  -9      720.18      804.19    119.14 o 
   0   7  -9      367.09      346.69    101.28 o 
   1   7  -9       43.92      119.81     87.26 o 
   2   7  -9       64.03       21.41     81.41 o 
   3   7  -9     1069.49     1194.79     82.07 o 
   4   7  -9     1011.52     1249.42    111.81 o 
   5   7  -9       95.49       69.92     71.01 o 
   6   7  -9       57.76      131.87    117.80 o 
   7   7  -9      883.68      834.54    156.61 o 
   8   7  -9     1036.47      973.07     96.59 o 
   9   7  -9      237.81       93.52     72.72 o 
 -14   0  -8      294.74      283.20     88.34 o 
 -13   0  -8     1571.08     1546.03    119.77 o 
 -12   0  -8     2717.21     2932.25    164.21 o 
 -11   0  -8      739.26      786.39     93.07 o 
 -10   0  -8      742.13      655.93     87.75 o 
  -9   0  -8     6843.24     7071.49    234.56 o 
  -8   0  -8     8027.03     8176.72    186.21 o 
  -7   0  -8     3525.13     3475.89    108.96 o 
  -6   0  -8      149.84      198.39     35.81 o 
  -5   0  -8      599.39      556.00     54.06 o 
  -4   0  -8    14347.51    14928.61    272.76 o 
  -3   0  -8     7041.81     6840.73    143.12 o 
  -2   0  -8     1319.72     1196.85     80.40 o 
  -1   0  -8     4613.36     4758.55    153.70 o 
   0   0  -8     9704.39     9470.81    254.02 o 
   1   0  -8     3473.84     3250.64    117.72 o 
   2   0  -8     4024.30     4008.91    131.04 o 
   3   0  -8     2372.42     2262.16    118.36 o 
   4   0  -8     1290.21     1216.09    112.66 o 
   5   0  -8    14282.99    13547.12    549.35 o 
   6   0  -8     3898.37     3962.68    104.09 o 
   7   0  -8      425.31      367.70     69.28 o 
   8   0  -8     2386.09     2272.44    115.65 o 
   9   0  -8     6091.42     5705.76    458.53 o 
  10   0  -8     7926.27     8244.86    273.69 o 
  11   0  -8       89.57      112.43     50.92 o 
  12   0  -8      837.79      902.90     74.24 o 
  13   0  -8     2857.03     3042.40    125.83 o 
  14   0  -8     6436.92     6826.68    184.01 o 
  15   0  -8     2052.65     2028.50    110.38 o 
  16   0  -8       21.73      -34.74    108.68 o 
  17   0  -8     1106.99      985.10    128.21 o 
  18   0  -8     1269.77     1535.59    111.67 o 
  19   0  -8     1026.31     1067.59    107.16 o 
  20   0  -8      223.23       63.30    116.19 o 
  21   0  -8      347.01      224.98    205.50 o 
  22   0  -8      203.76       20.87    218.68 o 
 -17   1  -8      131.83      130.88    106.19 o 
 -16   1  -8      153.00      138.83     99.61 o 
 -15   1  -8      726.75     1043.34    126.05 o 
 -14   1  -8      506.97      516.78    103.75 o 
 -13   1  -8      338.21      405.18     95.16 o 
 -12   1  -8       68.61       86.46     78.03 o 
 -11   1  -8      328.81      364.95     85.17 o 
 -10   1  -8     2161.58     2092.02    105.45 o 
  -9   1  -8     2560.59     2857.51    158.00 o 
  -8   1  -8      196.61      335.46     67.41 o 
  -7   1  -8     3004.41     2938.33    105.19 o 
  -6   1  -8     2923.79     2923.65    100.49 o 
  -5   1  -8     1285.88     1174.96     64.81 o 
  -4   1  -8      408.87      427.20     38.13 o 
  -3   1  -8      763.59      747.32     36.81 o 
  -2   1  -8    16441.74    17003.11    249.16 o 
  -1   1  -8    10713.89    10770.55    204.07 o 
   0   1  -8     3936.89     4016.17     95.98 o 
   1   1  -8     3239.96     3403.63     69.58 o 
   2   1  -8     1378.30     1491.04     64.20 o 
   3   1  -8    11893.23    11809.73    142.57 o 
   4   1  -8     1429.62     1462.76     45.23 o 
   5   1  -8      320.22      279.26     21.10 o 
   6   1  -8      675.24      495.95     46.15 o 
   7   1  -8     8817.41     8732.89    118.58 o 
   8   1  -8     5340.96     5330.53     87.88 o 
   9   1  -8      374.58      407.77     33.63 o 
  10   1  -8      302.43      343.80     35.35 o 
  11   1  -8     1606.47     1677.30     55.83 o 
  12   1  -8     3313.11     3483.16     84.99 o 
  13   1  -8      511.10      544.42     57.84 o 
  14   1  -8       96.08      148.06     56.59 o 
  15   1  -8     1852.36     1874.08     86.69 o 
  16   1  -8     2499.29     2735.33    115.04 o 
  17   1  -8      648.72      549.50     70.27 o 
  18   1  -8      140.22       30.93     63.87 o 
  19   1  -8      360.21      353.04     85.03 o 
  20   1  -8      367.23      357.99    133.66 o 
  21   1  -8      291.70      128.87    100.31 o 
 -17   2  -8      130.84      121.60    112.16 o 
 -16   2  -8       46.18      109.79    104.88 o 
 -15   2  -8      163.75       50.54     91.85 o 
 -14   2  -8       13.43      -49.53     82.18 o 
 -13   2  -8      101.92       26.10     80.15 o 
 -12   2  -8      496.50      413.71     95.50 o 
 -11   2  -8      236.40      363.94    119.48 o 
 -10   2  -8      197.54      211.23     93.29 o 
  -9   2  -8      106.33      143.63     51.53 o 
  -8   2  -8       74.39      110.01     46.49 o 
  -7   2  -8      440.57      583.01     58.81 o 
  -6   2  -8      743.66      909.70     64.16 o 
  -5   2  -8       12.32       16.17     32.20 o 
  -4   2  -8      472.60      583.86     58.09 o 
  -3   2  -8      465.24      559.70     45.10 o 
  -2   2  -8       83.84      104.62     28.53 o 
  -1   2  -8     1176.22     1260.06     57.24 o 
   0   2  -8      821.68      871.50     35.89 o 
   1   2  -8      976.10     1038.24     45.82 o 
   2   2  -8       69.64       70.25     21.30 o 
   3   2  -8     3068.57     3274.23     76.66 o 
   4   2  -8      292.03      403.54     58.88 o 
   5   2  -8     3802.87     3878.91     89.47 o 
   6   2  -8     4365.98     4458.11     99.39 o 
   7   2  -8      152.94      158.01     29.42 o 
   8   2  -8        3.07       16.88     22.23 o 
   9   2  -8     1060.03     1121.44     49.50 o 
  10   2  -8      122.11       76.81     40.64 o 
  11   2  -8       62.81       39.14     43.83 o 
  12   2  -8      467.63      474.98     66.18 o 
  13   2  -8      799.15      730.00     56.53 o 
  14   2  -8      247.64      166.27     50.52 o 
  15   2  -8       64.59       94.65     50.92 o 
  16   2  -8       30.16       18.41     54.06 o 
  17   2  -8       46.92       26.90     59.62 o 
  18   2  -8      108.15       69.02     61.54 o 
  19   2  -8       25.91     -151.66     75.83 o 
  20   2  -8       17.31     -114.12     85.93 o 
  21   2  -8       36.69     -220.31    110.15 o 
 -16   3  -8       61.67      119.25    106.56 o 
 -15   3  -8       66.67       23.05     97.83 o 
 -14   3  -8      500.00      474.92    112.36 o 
 -13   3  -8       61.79      175.82     98.25 o 
 -12   3  -8      322.04      244.10    136.41 o 
 -11   3  -8      641.54      661.18     91.67 o 
 -10   3  -8       48.81      125.00     82.55 o 
  -9   3  -8     1175.12     1132.42     85.52 o 
  -8   3  -8      103.58      129.56     52.15 o 
  -7   3  -8      356.47      438.97     58.86 o 
  -6   3  -8     2201.12     2252.38     98.14 o 
  -5   3  -8     1250.60     1203.90     75.33 o 
  -4   3  -8      166.57      248.74     67.21 o 
  -3   3  -8      335.27      374.68     41.37 o 
  -2   3  -8      529.83      554.90     38.79 o 
  -1   3  -8     1830.19     1812.09    151.90 o 
   0   3  -8      347.47      341.83     31.78 o 
   1   3  -8      403.75      462.42     38.77 o 
   2   3  -8     2222.07     2425.52    112.39 o 
   3   3  -8     2998.40     3052.26    101.88 o 
   4   3  -8     1475.78     1570.03     77.09 o 
   5   3  -8       48.30       20.22     19.00 o 
   6   3  -8      806.88      847.59     68.69 o 
   7   3  -8      857.43      746.53     51.73 o 
   8   3  -8      894.29      674.23     97.49 o 
   9   3  -8      756.76      649.29     64.10 o 
  10   3  -8      205.08      168.03     52.80 o 
  11   3  -8      662.14      596.83     73.97 o 
  12   3  -8      681.83      624.35     78.32 o 
  13   3  -8      484.40      482.02     78.80 o 
  14   3  -8      253.59      203.51     72.23 o 
  15   3  -8      918.21      737.15    133.33 o 
  16   3  -8      719.23      572.23     96.59 o 
  17   3  -8      291.20      264.38     89.85 o 
  18   3  -8       10.29       47.79     85.04 o 
  19   3  -8      146.65       -6.00    110.35 o 
  20   3  -8      142.17      118.97    106.44 o 
 -14   4  -8      174.91      167.78    113.74 o 
 -13   4  -8      413.23      530.56     91.94 o 
 -12   4  -8      641.93      713.80     95.93 o 
 -11   4  -8      494.27      422.34    106.30 o 
 -10   4  -8        1.76      -13.01     59.38 o 
  -9   4  -8      554.74      633.67     76.39 o 
  -8   4  -8     1463.77     1454.86     92.25 o 
  -7   4  -8     1672.43     1830.43    122.20 o 
  -6   4  -8      253.56      218.37     75.67 o 
  -5   4  -8      306.41      260.56     72.98 o 
  -4   4  -8     5751.16     5773.33    218.38 o 
  -3   4  -8     4444.01     4518.49    183.07 o 
  -2   4  -8     1072.41     1058.19     93.43 o 
   1   4  -8     1963.06     1871.60    108.10 o 
   2   4  -8     1056.61     1099.82    174.41 o 
   3   4  -8     1062.05     1066.53     52.75 o 
   4   4  -8     2533.44     2567.33     78.09 o 
   5   4  -8     5291.50     5190.61    171.83 o 
   6   4  -8     2038.33     1678.63    220.52 o 
   7   4  -8       32.96       23.44     38.60 o 
   8   4  -8      337.24      380.83     54.28 o 
   9   4  -8     3236.09     3433.64    257.96 o 
  10   4  -8     3554.25     3708.40    141.68 o 
  11   4  -8      973.68     1026.07    114.45 o 
  12   4  -8     1035.81      933.99    116.95 o 
  13   4  -8     2980.49     3237.62    286.81 o 
  14   4  -8      614.38      544.30     92.26 o 
  15   4  -8      456.17      283.65     85.59 o 
  16   4  -8       29.06      -37.22     88.40 o 
  17   4  -8      531.43      477.85    150.16 o 
  18   4  -8      962.20      783.17    119.11 o 
  19   4  -8      377.22      341.29    110.88 o 
 -12   5  -8      162.92      140.98     83.66 o 
 -11   5  -8      543.68      565.04    134.88 o 
 -10   5  -8     1194.71     1504.35    169.47 o 
  -9   5  -8      687.14      849.51    137.74 o 
  -8   5  -8      169.80       95.92     96.63 o 
  -7   5  -8      495.38      392.54    106.46 o 
  -6   5  -8     2296.14     2021.43    155.31 o 
  -5   5  -8      705.11      766.83    107.91 o 
  -4   5  -8      304.50      234.37     80.43 o 
  -3   5  -8      862.71      924.12    101.71 o 
  -2   5  -8      979.83     1016.26     99.37 o 
  -1   5  -8     3499.24     3211.00    153.65 o 
   0   5  -8     1748.86     1692.52    115.15 o 
   1   5  -8     1531.11     1427.29    228.38 o 
   2   5  -8     1937.99     1999.26     99.24 o 
   3   5  -8     1114.14     1181.36     81.88 o 
   4   5  -8      533.95      526.87     45.81 o 
   5   5  -8        6.05      -35.81     40.85 o 
   6   5  -8      175.55      172.09     48.56 o 
   7   5  -8     4682.75     5026.28    254.22 o 
   8   5  -8     2734.83     2938.64    189.01 o 
   9   5  -8      108.10       66.45     54.09 o 
  10   5  -8       54.77       68.39     57.69 o 
  11   5  -8     2075.82     2029.01    123.92 o 
  12   5  -8     1209.75     1185.91    104.39 o 
  13   5  -8      468.10      342.29    104.78 o 
  14   5  -8        4.29      101.32     76.58 o 
  15   5  -8     1066.24      803.68    178.20 o 
  16   5  -8      710.52      493.42    151.49 o 
  17   5  -8      440.64      346.19    183.67 o 
 -10   6  -8       63.51       53.47    121.50 o 
  -9   6  -8      259.99      383.28    131.09 o 
  -8   6  -8      284.87      258.10    116.30 o 
  -7   6  -8       50.41       49.48    102.89 o 
  -6   6  -8      183.76       59.45     98.54 o 
  -5   6  -8      174.67      165.41     93.40 o 
  -4   6  -8      759.82      801.28    116.45 o 
  -3   6  -8      692.92      708.21    105.98 o 
  -2   6  -8      433.81      481.18     91.30 o 
  -1   6  -8      134.40      184.59     79.66 o 
   0   6  -8      255.84      280.30     83.20 o 
   1   6  -8      685.15      731.01     94.71 o 
   2   6  -8       39.26      144.43     61.32 o 
   3   6  -8      146.26      230.18     59.94 o 
   4   6  -8       35.77       21.19     49.87 o 
   5   6  -8      422.24      565.09     70.79 o 
   6   6  -8      397.55      420.54     76.41 o 
   7   6  -8        1.85      -19.59     53.25 o 
   8   6  -8       17.73       18.30     57.03 o 
   9   6  -8      553.66      483.69    184.04 o 
  10   6  -8      569.82      485.35     84.20 o 
  11   6  -8      486.84      366.05     82.45 o 
  12   6  -8      198.22      163.12     78.67 o 
  13   6  -8      251.54      108.23     81.95 o 
  14   6  -8      501.87      462.45    135.85 o 
  -5   7  -8       62.58       68.24    102.84 o 
  -4   7  -8        9.47       76.12     94.96 o 
  -3   7  -8       36.44      -14.73     94.91 o 
  -2   7  -8       45.57       45.86     92.44 o 
  -1   7  -8        2.56       16.28     88.15 o 
   0   7  -8       92.78       -2.85     85.98 o 
   1   7  -8       75.28       65.00     81.65 o 
   2   7  -8        3.91       57.62     81.94 o 
   3   7  -8       29.28       47.64     75.03 o 
   4   7  -8       47.08      -27.68     54.12 o 
   5   7  -8       14.10       63.22     57.75 o 
   6   7  -8        1.28        8.42     59.15 o 
   7   7  -8       32.46       71.82     63.84 o 
   8   7  -8       50.72       10.96     63.54 o 
   9   7  -8       11.50       53.40     72.50 o 
 -18   1  -7      361.74      234.84    112.65 o 
 -17   1  -7       23.04      -94.83     96.69 o 
 -16   1  -7      364.54      221.66    102.82 o 
 -15   1  -7      896.03      845.18    117.04 o 
 -14   1  -7      617.76      578.61    105.31 o 
 -13   1  -7       71.38       29.54     77.97 o 
 -12   1  -7      539.17      510.97     91.55 o 
 -11   1  -7     1049.17     1137.48    108.73 o 
 -10   1  -7      250.80      255.40     52.14 o 
  -9   1  -7      651.39      823.63     99.08 o 
  -8   1  -7      337.82      309.57     47.16 o 
  -7   1  -7     1652.25     1613.97     86.71 o 
  -6   1  -7     5067.14     5002.87    325.59 o 
  -5   1  -7      271.93      245.49     33.36 o 
  -4   1  -7     1420.93     1401.33     51.10 o 
  -3   1  -7     2179.29     2109.81     57.05 o 
  -2   1  -7      134.79      169.54     28.07 o 
  -1   1  -7      740.37      881.92     43.86 o 
   0   1  -7     9653.69     9719.48    176.70 o 
   1   1  -7     5747.02     5942.81    101.51 o 
   2   1  -7     3873.73     3933.55     77.66 o 
   3   1  -7    12012.83    12188.94    162.53 o 
   4   1  -7      430.75      439.99     30.67 o 
   5   1  -7     1653.35     1802.40     70.67 o 
   6   1  -7    13469.56    14013.63    175.09 o 
   7   1  -7    10261.57    10742.82    124.49 o 
   8   1  -7     2074.53     2255.45     53.21 o 
   9   1  -7      209.59      188.14     27.20 o 
  10   1  -7      545.95      526.56     36.53 o 
  11   1  -7      861.49      810.53     44.68 o 
  12   1  -7     1822.14     1852.81     72.08 o 
  13   1  -7      471.72      532.49    102.33 o 
  14   1  -7      309.47      303.55     59.35 o 
  15   1  -7     1143.24     1173.48     75.92 o 
  16   1  -7      851.77      819.25     70.65 o 
  17   1  -7      323.62      390.20     67.63 o 
  18   1  -7      169.12      141.73     64.49 o 
  19   1  -7      451.71      285.59     82.40 o 
  20   1  -7      116.81      -15.15     79.74 o 
  21   1  -7       18.02      -78.58    105.34 o 
 -17   2  -7      358.69      344.58    115.95 o 
 -16   2  -7      581.35      615.02    119.11 o 
 -15   2  -7       33.07      -11.26     88.01 o 
 -14   2  -7      733.15      767.70    112.73 o 
 -13   2  -7     2418.96     2494.67    171.53 o 
 -12   2  -7     2222.25     2196.34    116.86 o 
 -11   2  -7       46.61      148.01     56.73 o 
 -10   2  -7     1164.31     1391.76     88.45 o 
  -9   2  -7     3094.24     3212.64    121.16 o 
  -8   2  -7     5183.13     5255.10    186.32 o 
  -7   2  -7      379.88      432.17     87.90 o 
  -6   2  -7      487.03      549.95     52.95 o 
  -5   2  -7     3237.66     3117.60     99.90 o 
  -4   2  -7     6035.49     5744.47    136.39 o 
  -3   2  -7     1232.40     1170.15     60.71 o 
  -2   2  -7      469.58      566.75     39.84 o 
  -1   2  -7      352.38      327.23     32.03 o 
   0   2  -7     6303.22     5965.77    120.63 o 
   1   2  -7     4889.78     4661.46     93.15 o 
   2   2  -7      490.49      486.41     28.97 o 
   3   2  -7      451.86      434.47     37.90 o 
   4   2  -7    18676.67    18936.67    404.93 o 
   5   2  -7    14093.00    14278.15    234.17 o 
   6   2  -7     2674.12     2700.28    127.46 o 
   7   2  -7      800.53      838.00     71.60 o 
   8   2  -7     6252.93     6328.84     96.65 o 
   9   2  -7     1392.90     1435.80     48.82 o 
  10   2  -7     2704.90     2712.16     99.30 o 
  11   2  -7        9.42      -82.01     41.01 o 
  12   2  -7     2478.44     2671.53    119.51 o 
  13   2  -7     2564.26     2684.08    114.83 o 
  14   2  -7     1478.01     1406.11     71.13 o 
  15   2  -7      647.00      682.64     63.02 o 
  16   2  -7      510.39      640.09     67.53 o 
  17   2  -7     1473.91     1479.36    161.87 o 
  18   2  -7      987.10     1091.91     99.81 o 
  19   2  -7        9.12     -159.11    101.21 o 
  20   2  -7       31.61     -164.62     92.28 o 
  21   2  -7      355.93      155.57    254.95 o 
 -16   3  -7      352.89      413.18    118.03 o 
 -15   3  -7     1056.99     1081.46    134.46 o 
 -14   3  -7      929.65      867.92    128.00 o 
 -13   3  -7        1.56       19.50     67.51 o 
 -12   3  -7      205.31      186.65     66.72 o 
 -11   3  -7     3801.33     3758.42    252.68 o 
 -10   3  -7     1831.85     1954.47    109.53 o 
  -9   3  -7      837.09      866.49     75.63 o 
  -8   3  -7      427.40      419.13     59.74 o 
  -7   3  -7      271.79      270.95     51.81 o 
  -6   3  -7     2974.42     2860.03    106.46 o 
  -5   3  -7     1184.79     1199.87     89.63 o 
  -4   3  -7       80.84       59.89     33.07 o 
  -3   3  -7     2237.33     2273.81     66.47 o 
  -2   3  -7     4353.95     4308.01    115.12 o 
  -1   3  -7     2081.18     2160.33     77.09 o 
   0   3  -7      119.43      120.42     26.07 o 
   2   3  -7     5941.96     5828.20    114.57 o 
   3   3  -7     5056.04     4862.64    101.28 o 
   4   3  -7      446.46      445.46     35.96 o 
   5   3  -7      262.42      243.05     31.72 o 
   6   3  -7     5551.39     5695.32    154.99 o 
   7   3  -7     2121.33     2180.27     96.28 o 
   8   3  -7     2934.35     2970.49    259.06 o 
   9   3  -7     1150.53     1257.26    145.89 o 
  10   3  -7     4034.29     4405.30    152.34 o 
  11   3  -7      280.42      293.47     61.59 o 
  12   3  -7      974.61     1054.43     91.22 o 
  13   3  -7       60.78      -11.63     58.35 o 
  14   3  -7      124.81      126.98     66.98 o 
  15   3  -7      374.55      415.06     84.21 o 
  16   3  -7     1272.36     1094.12    224.71 o 
  17   3  -7       68.30      137.18     84.94 o 
  18   3  -7       64.43       18.28     85.99 o 
  19   3  -7      544.43      358.76    172.27 o 
  20   3  -7      560.24      446.32    113.08 o 
 -15   4  -7       67.67       73.68    109.72 o 
 -14   4  -7       52.68      -65.86     70.38 o 
 -13   4  -7      519.49      677.88    144.82 o 
 -12   4  -7      548.89      502.74     83.50 o 
 -11   4  -7       68.06       56.50     65.17 o 
 -10   4  -7      119.72      184.96     65.88 o 
  -9   4  -7      322.10      398.62     68.75 o 
  -8   4  -7      447.95      393.87     63.31 o 
  -7   4  -7      215.99      150.07     79.06 o 
  -6   4  -7      377.19      526.99     88.55 o 
  -5   4  -7      209.47      231.99     67.91 o 
  -4   4  -7      253.72      287.44     67.47 o 
  -3   4  -7      253.54      221.80     62.07 o 
   1   4  -7      898.19      843.68     49.22 o 
   2   4  -7       21.68       22.51     26.86 o 
   3   4  -7      316.94      355.01     37.64 o 
   4   4  -7     1185.63     1269.09     48.84 o 
   5   4  -7     1630.80     1787.84     78.78 o 
   6   4  -7     1743.71     1641.22     66.83 o 
   7   4  -7       10.14       -4.03     38.76 o 
   8   4  -7      938.26      963.22     72.92 o 
   9   4  -7      181.40      164.10     49.93 o 
  10   4  -7      750.43      806.40     74.72 o 
  11   4  -7      147.62      125.59     56.01 o 
  12   4  -7      584.84      390.05     71.85 o 
  13   4  -7       19.83       46.44     65.61 o 
  14   4  -7      106.58       80.44     73.51 o 
  15   4  -7       76.99      -14.25     72.29 o 
  16   4  -7      239.97      157.65     83.63 o 
  17   4  -7      102.37       29.83     85.91 o 
  18   4  -7      154.70      177.99     98.81 o 
 -13   5  -7       29.41      -53.96     77.96 o 
 -12   5  -7       75.36       59.35     77.42 o 
 -11   5  -7      295.71      151.53    108.94 o 
 -10   5  -7      100.83       73.00     99.41 o 
  -9   5  -7       58.76      -20.62     89.99 o 
  -8   5  -7       28.12       90.62     85.36 o 
  -7   5  -7      505.12      713.01    112.01 o 
  -6   5  -7      247.35      312.87     86.96 o 
  -5   5  -7      160.14      181.00     79.63 o 
  -4   5  -7      141.97      210.18     74.45 o 
  -3   5  -7      390.94      319.80     72.14 o 
  -2   5  -7      444.36      266.90     67.03 o 
  -1   5  -7      297.70      243.08     63.55 o 
   0   5  -7      167.52      200.11     61.00 o 
   1   5  -7       98.27       88.67     43.27 o 
   2   5  -7       90.85       54.80     42.13 o 
   3   5  -7      372.90      349.93     52.83 o 
   4   5  -7       60.57       61.68     33.59 o 
   5   5  -7       99.26      104.72     44.87 o 
   6   5  -7     1005.34     1023.61     76.57 o 
   7   5  -7      380.33      311.13     57.54 o 
   8   5  -7       55.04       35.43     49.61 o 
   9   5  -7       54.81       41.52     54.33 o 
  10   5  -7      274.68      179.10     62.77 o 
  11   5  -7      610.38      491.72    104.39 o 
  12   5  -7       41.31      -29.82     63.17 o 
  13   5  -7      140.70       60.89     69.94 o 
  14   5  -7       36.79       89.37     76.83 o 
  15   5  -7       43.94       16.51     80.55 o 
  16   5  -7      109.51       93.64     89.72 o 
 -10   6  -7       16.82      -51.71    115.52 o 
  -9   6  -7      175.24      314.20    121.47 o 
  -8   6  -7      346.61      359.99    120.03 o 
  -7   6  -7      103.98       26.80     97.53 o 
  -6   6  -7       44.33      -79.09     86.44 o 
  -5   6  -7      870.53      859.69    117.05 o 
  -4   6  -7      722.18      719.20    108.64 o 
  -3   6  -7      831.96      771.90    104.74 o 
  -2   6  -7      298.15      347.09     87.47 o 
  -1   6  -7      230.10      333.92     84.30 o 
   0   6  -7     2719.80     2806.32    146.18 o 
   1   6  -7      468.49      468.75     82.83 o 
   2   6  -7       75.09       77.83     54.24 o 
   3   6  -7      186.82       97.24     56.94 o 
   4   6  -7     1941.76     1965.00    152.48 o 
   5   6  -7     1435.86     1373.63     89.29 o 
   6   6  -7      165.54      142.30     54.81 o 
   7   6  -7       47.73       48.58     56.12 o 
   8   6  -7      495.70      598.00     78.66 o 
   9   6  -7      767.57      790.68     85.82 o 
  10   6  -7      406.11      285.09    156.95 o 
  11   6  -7       13.01      122.84     72.90 o 
  12   6  -7      676.36      548.13    166.50 o 
  13   6  -7      513.91      345.49    112.57 o 
  14   6  -7      420.25      376.12    134.90 o 
  -5   7  -7      153.50      138.27    102.61 o 
  -4   7  -7      119.81      -29.49     94.23 o 
  -3   7  -7      448.49      387.11    106.50 o 
  -2   7  -7      844.22      836.42    116.92 o 
  -1   7  -7       65.80       93.39     89.29 o 
   0   7  -7       29.76        5.82     79.74 o 
   1   7  -7      245.76      341.11     85.30 o 
   2   7  -7     1200.64     1353.25    116.52 o 
   3   7  -7      529.54      583.02     75.72 o 
   4   7  -7      140.14       44.16     56.13 o 
   5   7  -7      104.04       50.73     71.86 o 
   6   7  -7      826.01      860.25    165.88 o 
   7   7  -7      691.62      667.40     83.76 o 
   8   7  -7      262.51      209.00     70.76 o 
   9   7  -7       60.25       -2.73     67.40 o 
 -15   0  -6     1262.45     1213.59    110.66 o 
 -14   0  -6     1218.92     1372.01    112.34 o 
 -13   0  -6     2452.82     2452.44    156.31 o 
 -12   0  -6      143.28      223.67     75.03 o 
 -11   0  -6      659.66      607.17     85.24 o 
 -10   0  -6     3652.61     3855.77    171.22 o 
  -9   0  -6     6423.46     6267.98    158.66 o 
  -8   0  -6     4090.71     4158.04    137.09 o 
  -7   0  -6       74.72       81.96     31.49 o 
  -6   0  -6     2883.19     2689.09     86.59 o 
  -5   0  -6    13678.28    13714.88    251.94 o 
  -4   0  -6     2491.27     2450.59     74.89 o 
  -3   0  -6      151.47      174.60     38.74 o 
  -2   0  -6    14003.93    12797.27    899.97 o 
  -1   0  -6    11738.10    11556.29    293.00 o 
   0   0  -6      310.45      347.10     38.80 o 
   1   0  -6     7496.40     7350.85    138.85 o 
   2   0  -6      562.93      612.67     32.48 o 
   3   0  -6     6491.68     6648.96    131.01 o 
   4   0  -6    33095.70    33631.37    857.14 o 
   5   0  -6     3925.34     4307.48    239.36 o 
   6   0  -6     1130.59     1156.19     63.43 o 
   7   0  -6     4937.45     4892.02    121.61 o 
   8   0  -6     6335.51     6272.02    150.92 o 
   9   0  -6     3561.37     3395.46    155.91 o 
  10   0  -6      918.06      797.36     62.34 o 
  11   0  -6     2801.61     2922.22    176.62 o 
  12   0  -6    10315.78    11097.47    225.33 o 
  13   0  -6     5377.01     5851.59    161.25 o 
  14   0  -6      856.47      971.17     85.97 o 
  15   0  -6     2072.54     2155.55    144.37 o 
  16   0  -6     1851.01     1820.88    108.29 o 
  17   0  -6     1158.90     1194.69    122.89 o 
  18   0  -6      543.39      566.17     95.98 o 
  19   0  -6      279.60      100.45    109.96 o 
  20   0  -6      687.92      534.80    127.78 o 
  21   0  -6     1296.72     1091.42    354.82 o 
 -18   1  -6       43.35      112.43    104.75 o 
 -17   1  -6      302.81      225.01    102.46 o 
 -16   1  -6      854.82      938.05    121.66 o 
 -15   1  -6      703.47      817.06    114.67 o 
 -14   1  -6       19.65      -11.88     76.83 o 
 -13   1  -6      188.41      266.39     82.87 o 
 -12   1  -6      714.59      837.65     99.96 o 
 -11   1  -6     2494.31     2464.00    112.38 o 
 -10   1  -6      119.72       95.38    128.28 o 
  -9   1  -6      122.31      234.13     64.41 o 
  -8   1  -6     1149.29     1206.06     70.40 o 
  -7   1  -6     8790.48     8754.40    155.92 o 
  -6   1  -6     5000.77     5034.71    199.03 o 
  -5   1  -6     2635.02     2721.18     83.60 o 
  -4   1  -6     3626.80     3542.91     87.36 o 
  -3   1  -6     5587.52     5428.55    157.07 o 
  -2   1  -6     4321.22     4197.21     98.35 o 
  -1   1  -6    11183.83    11281.34    424.54 o 
   0   1  -6    15524.98    15378.46    263.43 o 
   1   1  -6     9118.55     9059.82    184.84 o 
   2   1  -6     4896.85     4916.25     91.50 o 
   3   1  -6     1134.32     1100.55    105.69 o 
   4   1  -6     1472.71     1557.42     48.14 o 
   5   1  -6    11019.04    11123.07    133.87 o 
   6   1  -6     2695.49     2555.18     63.25 o 
   7   1  -6     2597.54     2627.32     51.79 o 
   8   1  -6     1130.68     1242.13     38.76 o 
   9   1  -6     3137.36     3171.16     67.12 o 
  10   1  -6     3234.09     3303.34    140.65 o 
  11   1  -6     2761.05     2976.00     78.64 o 
  12   1  -6      592.13      649.42     49.76 o 
  13   1  -6     1325.38     1400.30     75.62 o 
  14   1  -6     3971.12     4373.30    121.65 o 
  15   1  -6     3274.77     3487.00    113.48 o 
  16   1  -6      188.50       98.57     57.07 o 
  17   1  -6      604.09      484.32     68.95 o 
  18   1  -6      701.53      808.92     76.25 o 
  19   1  -6      541.24      635.59    103.72 o 
  20   1  -6      634.52      478.23    113.12 o 
  21   1  -6       31.89      -10.94     98.92 o 
 -17   2  -6       72.93       71.90    102.35 o 
 -16   2  -6       43.93        2.65     91.27 o 
 -15   2  -6       51.73       27.70     85.27 o 
 -14   2  -6       38.77      -57.39     76.11 o 
 -13   2  -6      127.79       67.96     80.53 o 
 -12   2  -6      172.35      202.44     59.08 o 
 -11   2  -6      358.21      443.14     63.38 o 
 -10   2  -6     1247.51     1357.79     86.31 o 
  -9   2  -6      295.73      261.47     52.15 o 
  -8   2  -6      270.72      285.65     48.85 o 
  -7   2  -6      335.55      342.66     46.22 o 
  -6   2  -6     1077.67     1080.50     63.31 o 
  -5   2  -6     1093.83     1157.26     64.42 o 
  -4   2  -6     2258.92     2500.46     82.33 o 
  -3   2  -6     1316.67     1249.50     57.79 o 
  -2   2  -6     1085.27     1087.61     43.60 o 
  -1   2  -6     1676.22     1758.89     63.25 o 
   0   2  -6      723.20      777.55     44.44 o 
   1   2  -6     1136.03     1071.37     57.76 o 
   2   2  -6     2223.87     2309.01     76.23 o 
   3   2  -6      141.68      139.36     28.20 o 
   4   2  -6      280.31      233.60    143.24 o 
   5   2  -6      240.97      197.28     30.30 o 
   6   2  -6      593.10      668.02     83.96 o 
   7   2  -6     1853.36     1917.44     84.12 o 
   8   2  -6      343.75      390.18     32.51 o 
   9   2  -6       10.76      -22.27     23.32 o 
  10   2  -6       83.14       73.38     40.57 o 
  11   2  -6       33.10      -55.13     48.95 o 
  12   2  -6      881.22     1023.13     85.36 o 
  13   2  -6     1196.50     1196.10     65.21 o 
  14   2  -6        7.84       24.14     47.96 o 
  15   2  -6       41.28       14.17     51.47 o 
  16   2  -6      370.13      287.06     69.35 o 
  17   2  -6       19.81      -15.81     57.50 o 
  18   2  -6        4.03      -74.23     58.10 o 
  19   2  -6      149.20       47.17     79.85 o 
  20   2  -6       80.49      -47.50    127.48 o 
  21   2  -6      113.15       13.59    180.32 o 
 -17   3  -6       79.96      -60.67    100.89 o 
 -16   3  -6      200.61      239.29    107.86 o 
 -15   3  -6      528.02      437.60    114.33 o 
 -14   3  -6       13.39      -87.63     83.82 o 
 -13   3  -6       26.55       41.54     68.83 o 
 -12   3  -6      400.06      385.19     69.59 o 
 -11   3  -6      468.83      575.87     71.41 o 
 -10   3  -6      270.01      348.38     60.05 o 
  -9   3  -6      203.38      248.93     54.31 o 
  -8   3  -6      159.05      166.35     50.09 o 
  -7   3  -6     2554.92     2498.34    100.23 o 
  -6   3  -6      447.35      445.86     50.06 o 
  -5   3  -6       44.35       51.19     58.21 o 
  -4   3  -6      575.62      602.19     39.50 o 
  -3   3  -6      560.68      487.96     45.68 o 
  -2   3  -6      565.42      606.51     66.77 o 
  -1   3  -6       36.31       24.73     22.67 o 
   0   3  -6      333.76      425.09     53.31 o 
   1   3  -6     2607.21     2684.07     76.93 o 
   2   3  -6     1377.63     1281.24     49.31 o 
   3   3  -6     2297.38     2410.51     64.16 o 
   4   3  -6      186.29      167.96     21.44 o 
   5   3  -6     1522.14     1579.69     56.30 o 
   6   3  -6     1019.74      985.43     80.56 o 
   7   3  -6      724.73      774.78     60.23 o 
   8   3  -6       54.80        1.59     21.39 o 
   9   3  -6      934.20      953.48    130.79 o 
  10   3  -6      139.63      159.79     51.03 o 
  11   3  -6     1251.45     1488.92    158.96 o 
  12   3  -6      389.15      312.93     67.27 o 
  13   3  -6      666.91      686.10    146.56 o 
  14   3  -6      799.84      635.98     87.31 o 
  15   3  -6      374.84      358.28     81.34 o 
  16   3  -6       31.63       12.07     74.62 o 
  17   3  -6      224.19      143.92     86.35 o 
  18   3  -6      300.11      235.98     98.16 o 
  19   3  -6      150.44        9.09    114.98 o 
  20   3  -6       70.67       -3.83     98.31 o 
 -15   4  -6      210.28      269.12    113.91 o 
 -14   4  -6      524.43      519.86    103.46 o 
 -13   4  -6     1167.50     1258.99    107.59 o 
 -12   4  -6      157.99      170.20     70.06 o 
 -11   4  -6      198.51      178.84     67.27 o 
 -10   4  -6      904.27      894.09     84.25 o 
  -9   4  -6      508.76      567.90     70.49 o 
  -8   4  -6      188.89      109.00     72.69 o 
  -7   4  -6      302.68      280.34     77.47 o 
  -6   4  -6     2616.92     2655.84    152.70 o 
  -5   4  -6     4540.01     4464.59    189.27 o 
  -4   4  -6     4149.76     4042.45    174.05 o 
  -3   4  -6       35.19      -28.72     25.75 o 
   0   4  -6     2627.65     2503.56     75.33 o 
   1   4  -6     1378.10     1357.27     57.17 o 
   2   4  -6      498.47      493.93     36.40 o 
   3   4  -6     2233.79     2139.37     66.14 o 
   4   4  -6     3455.20     3373.69     70.24 o 
   5   4  -6     1036.88     1053.54     54.21 o 
   6   4  -6       32.01      111.42     31.41 o 
   7   4  -6     1249.46     1305.44     80.13 o 
   8   4  -6      825.90      875.90     71.04 o 
   9   4  -6      556.96      674.01     67.45 o 
  10   4  -6      427.00      403.51    132.81 o 
  11   4  -6     1158.48      980.94     87.46 o 
  12   4  -6     1561.36     1555.40    112.16 o 
  13   4  -6     1630.41     1431.47    112.58 o 
  14   4  -6      147.07      121.65     72.81 o 
  15   4  -6      108.37       57.62     74.46 o 
  16   4  -6      893.84      816.03    110.27 o 
  17   4  -6     1239.03     1246.82    212.76 o 
  18   4  -6      338.42      292.65    106.13 o 
 -13   5  -6      211.62      186.10     84.57 o 
 -12   5  -6      753.97      642.58    138.37 o 
 -11   5  -6     1002.30      891.15    145.21 o 
 -10   5  -6      155.91      129.63    104.50 o 
  -9   5  -6       73.63      110.16     98.01 o 
  -8   5  -6     1069.96     1128.90    133.83 o 
  -7   5  -6     1935.42     2112.77    159.58 o 
  -6   5  -6     1162.28     1048.50    118.90 o 
  -5   5  -6      275.16      222.18     75.07 o 
  -4   5  -6     2546.23     2340.68    141.18 o 
  -3   5  -6      772.04      618.84     82.12 o 
  -2   5  -6     3471.01     3521.95    154.57 o 
  -1   5  -6     1148.83     1118.40     94.62 o 
   0   5  -6     1204.91     1205.25     96.75 o 
   1   5  -6     3788.80     3743.70    125.17 o 
   2   5  -6     2197.13     2313.10     98.40 o 
   3   5  -6      396.68      451.84     54.07 o 
   4   5  -6        3.37       46.04     30.82 o 
   5   5  -6     1156.94     1239.26     75.91 o 
   6   5  -6      939.06      912.86     76.12 o 
   7   5  -6       79.09       30.20     47.39 o 
   8   5  -6      590.96      532.14     88.01 o 
   9   5  -6     1056.30     1083.98     87.72 o 
  10   5  -6     1974.46     2018.84    166.13 o 
  11   5  -6      966.44     1019.66    147.64 o 
  12   5  -6      149.26       68.38     67.51 o 
  13   5  -6      486.70      343.97    179.24 o 
  14   5  -6     1312.59     1051.21    228.83 o 
  15   5  -6     1111.94      903.98    112.86 o 
  16   5  -6      303.60      248.73    213.45 o 
 -10   6  -6      176.28      103.01    116.01 o 
  -9   6  -6      130.25       80.62    108.73 o 
  -8   6  -6      164.20      128.03    109.70 o 
  -7   6  -6       47.52       26.00     99.04 o 
  -6   6  -6       77.87      145.96     90.09 o 
  -5   6  -6      322.07      332.83     96.53 o 
  -4   6  -6      336.69      334.40     87.47 o 
  -3   6  -6      170.36      133.93     76.03 o 
  -2   6  -6     1006.38     1080.71    110.79 o 
  -1   6  -6      415.26      436.39     83.33 o 
   0   6  -6      287.01      372.27     77.06 o 
   1   6  -6      262.87      228.72     71.22 o 
   2   6  -6      116.48      161.55     53.45 o 
   3   6  -6      554.19      611.00     66.28 o 
   4   6  -6      585.10      503.09     64.48 o 
   5   6  -6       37.84       -5.63     46.78 o 
   6   6  -6       46.15       63.77     50.97 o 
   7   6  -6       92.22       95.56     54.50 o 
   8   6  -6      321.57      277.33     96.49 o 
   9   6  -6      299.84      269.79    119.05 o 
  10   6  -6      179.68      157.46     70.08 o 
  11   6  -6      261.62      208.61     76.59 o 
  12   6  -6      587.59      435.51    132.50 o 
  13   6  -6      284.27      410.45     96.55 o 
  14   6  -6       94.86       55.52     82.47 o 
  -6   7  -6       51.64      107.67    102.41 o 
  -5   7  -6       24.32       17.66     97.89 o 
  -4   7  -6       40.05      -63.01     91.45 o 
  -3   7  -6       54.49       67.40     93.32 o 
  -2   7  -6        8.64      -32.87     84.84 o 
  -1   7  -6      142.34      205.85     88.27 o 
   0   7  -6       74.26       17.52     76.97 o 
   1   7  -6       59.72      -10.86     74.39 o 
   2   7  -6       95.98       36.03     73.32 o 
   3   7  -6        4.23      -11.32     51.06 o 
   4   7  -6       30.63       63.62     52.66 o 
   5   7  -6       13.81        6.86     55.84 o 
   6   7  -6        2.60      -39.12     56.45 o 
   7   7  -6      110.98      -27.58     59.50 o 
   8   7  -6        0.84      -24.39     62.58 o 
   9   7  -6       42.30       64.19     96.11 o 
 -18   1  -5      386.22      449.24    116.34 o 
 -17   1  -5      517.06      583.59    112.43 o 
 -16   1  -5      591.01      827.17    116.99 o 
 -15   1  -5      465.74      314.49     92.59 o 
 -14   1  -5       22.91      -83.11     73.75 o 
 -13   1  -5      190.27      127.77     76.65 o 
 -12   1  -5     1136.76     1160.01    109.03 o 
 -11   1  -5      731.16      753.11     93.27 o 
 -10   1  -5      658.94      579.89     85.71 o 
  -9   1  -5     1257.90     1276.18     73.97 o 
  -8   1  -5     2190.69     2311.98     73.25 o 
  -7   1  -5     2804.29     2508.97     87.63 o 
  -6   1  -5     6069.19     6440.42    140.80 o 
  -5   1  -5     4095.70     4221.04     86.61 o 
  -4   1  -5     4411.57     4395.89     85.81 o 
  -3   1  -5     1037.56      968.14     51.37 o 
  -2   1  -5     5678.60     5489.33    116.26 o 
  -1   1  -5     2205.05     2250.17     78.55 o 
   0   1  -5     1223.86     1162.78     37.66 o 
   1   1  -5    17434.05    17430.16    261.90 o 
   2   1  -5    33874.05    34065.50    495.45 o 
   3   1  -5     1389.71     1388.21     89.45 o 
   4   1  -5     1332.80     1467.01     69.91 o 
   5   1  -5    13107.47    13358.25    159.71 o 
   6   1  -5     1744.17     1696.96     53.24 o 
   7   1  -5     3052.61     3216.83     65.05 o 
   8   1  -5     1186.99     1249.26     45.80 o 
   9   1  -5     4836.89     4796.58     86.69 o 
  10   1  -5     1217.44     1218.54     49.79 o 
  11   1  -5      597.39      585.59     44.78 o 
  12   1  -5      202.53      292.43     41.87 o 
  13   1  -5     1325.17     1388.26     72.70 o 
  14   1  -5     2138.98     2197.08    100.22 o 
  15   1  -5      238.12      254.29     59.13 o 
  16   1  -5      183.62      148.36     66.38 o 
  17   1  -5      151.24       95.81     61.10 o 
  18   1  -5     1052.67     1096.65     81.04 o 
  19   1  -5      435.73      209.92     80.50 o 
  20   1  -5       48.33       20.56     73.06 o 
  21   1  -5       56.59     -113.12     76.52 o 
 -18   2  -5      782.07      648.73    127.17 o 
 -17   2  -5      339.88      217.68    106.22 o 
 -16   2  -5      438.46      252.08     99.22 o 
 -15   2  -5     1760.52     1778.01    149.61 o 
 -14   2  -5     1640.63     1515.89    136.37 o 
 -13   2  -5      951.36     1111.16    118.27 o 
 -12   2  -5      339.86      353.78     62.19 o 
 -11   2  -5     3832.13     3951.41    138.18 o 
 -10   2  -5     5491.04     5432.18    200.13 o 
  -9   2  -5     4508.12     4333.37    135.61 o 
  -8   2  -5      100.51      118.01     39.95 o 
  -7   2  -5     4521.53     4333.42    123.99 o 
  -6   2  -5     6785.84     6701.33    153.70 o 
  -5   2  -5     3080.64     2955.68     91.00 o 
  -4   2  -5     4294.25     4130.80    178.55 o 
  -3   2  -5     3355.92     3454.99    104.86 o 
  -2   2  -5     7710.87     7681.94    158.04 o 
  -1   2  -5    10575.36    10289.59    272.70 o 
   0   2  -5    10333.77    10278.62    213.65 o 
   1   2  -5     1906.87     1880.06    135.74 o 
   2   2  -5     7651.07     7180.64    361.34 o 
   3   2  -5     5675.39     5522.04    130.28 o 
   5   2  -5     1161.93     1147.76     62.55 o 
   6   2  -5     9654.86    10098.39    175.16 o 
   7   2  -5    10742.30    10895.03    192.34 o 
   8   2  -5     5405.37     5316.78    100.43 o 
   9   2  -5     1514.01     1529.94     52.27 o 
  10   2  -5      719.01      719.15     50.64 o 
  11   2  -5     2414.13     2502.44    111.35 o 
  12   2  -5     7338.68     7916.30    150.23 o 
  13   2  -5     1175.52     1215.91     66.41 o 
  14   2  -5      346.35      409.88     56.74 o 
  15   2  -5      552.56      467.32     60.32 o 
  16   2  -5     1649.97     1620.01     81.95 o 
  17   2  -5      213.19      125.39     59.53 o 
  18   2  -5      208.68      156.85     89.76 o 
  19   2  -5       36.65       -6.54    112.91 o 
  20   2  -5      866.85      787.42    101.54 o 
 -17   3  -5      482.03      375.45    114.56 o 
 -16   3  -5      267.02      113.08    104.53 o 
 -15   3  -5       31.75       89.28     95.57 o 
 -14   3  -5       97.37       64.95     64.67 o 
 -13   3  -5     1491.42     1619.59    106.99 o 
 -12   3  -5     2629.74     2738.04    126.97 o 
 -11   3  -5      754.93      888.71     80.93 o 
 -10   3  -5      197.80      123.75     53.48 o 
  -9   3  -5     5638.10     5694.13    162.55 o 
  -8   3  -5     4580.04     4678.99    241.50 o 
  -7   3  -5     4226.95     4478.76    129.22 o 
  -6   3  -5       31.78       -5.28     34.16 o 
  -5   3  -5      970.92      969.10     56.30 o 
  -4   3  -5     1928.26     1763.66     59.34 o 
  -3   3  -5     2537.05     2407.02     83.72 o 
  -2   3  -5      980.25      972.67     54.30 o 
   0   3  -5     5594.58     5434.69    123.30 o 
   1   3  -5     4769.96     4810.66     95.83 o 
   2   3  -5     5969.91     6101.88    112.40 o 
   3   3  -5      521.21      598.00     37.46 o 
   4   3  -5     2429.89     2368.86     63.51 o 
   5   3  -5     6157.14     6112.17    117.49 o 
   6   3  -5     2487.20     2494.88     71.04 o 
   7   3  -5     1289.73     1136.01    116.40 o 
   8   3  -5     1812.45     1816.32    148.07 o 
   9   3  -5     5247.71     5132.32    294.09 o 
  10   3  -5     9930.16    10246.05    327.18 o 
  11   3  -5      160.37      156.76     55.49 o 
  12   3  -5      235.06      193.10     61.62 o 
  13   3  -5      288.41      320.43     70.86 o 
  14   3  -5     1266.92     1214.66    106.09 o 
  15   3  -5      662.70      506.68     90.84 o 
  16   3  -5      204.18      224.33     85.58 o 
  17   3  -5      226.70      238.25     94.75 o 
  18   3  -5      852.54      564.78    132.09 o 
  19   3  -5      610.47      552.80    231.93 o 
 -16   4  -5       57.21      -22.48    105.59 o 
 -15   4  -5       46.38       41.05     78.74 o 
 -14   4  -5      215.93      256.64     80.80 o 
 -13   4  -5      181.52      230.94     98.89 o 
 -12   4  -5       24.87      -37.55     62.10 o 
 -11   4  -5      801.32      827.08     84.53 o 
 -10   4  -5      760.23      805.41     78.14 o 
  -9   4  -5      257.61      244.33     57.47 o 
  -8   4  -5       32.03      -66.90     61.52 o 
  -7   4  -5      141.76       -0.86     61.70 o 
  -6   4  -5     2789.96     2753.43    150.01 o 
  -5   4  -5      161.52      211.57     59.96 o 
  -4   4  -5       88.19       86.20     49.49 o 
  -3   4  -5      139.37        0.49     22.66 o 
  -2   4  -5      113.64       62.91     82.04 o 
  -1   4  -5      501.07      458.73     42.36 o 
   0   4  -5      358.45      386.21     34.56 o 
   1   4  -5      254.90      286.07     30.70 o 
   2   4  -5       54.50       39.83     23.96 o 
   3   4  -5      867.49      892.19     46.15 o 
   4   4  -5     1086.16     1095.45     83.96 o 
   5   4  -5      169.13      142.91     29.37 o 
   6   4  -5      997.50     1116.84     98.89 o 
   7   4  -5     1530.05     1632.31     68.44 o 
   8   4  -5     1979.46     2171.81    103.13 o 
   9   4  -5      900.07      976.81     93.20 o 
  10   4  -5      181.32      237.28     56.63 o 
  11   4  -5      989.41      924.63     84.82 o 
  12   4  -5     1175.24     1027.86    134.84 o 
  13   4  -5      133.37      156.55     69.81 o 
  14   4  -5      201.49      232.59     76.38 o 
  15   4  -5        8.57      -48.22    211.85 o 
  16   4  -5       65.92        1.81     76.85 o 
  17   4  -5      316.50      311.73     99.46 o 
  18   4  -5       57.99       72.53     94.55 o 
 -14   5  -5       34.60       52.45     91.95 o 
 -13   5  -5       48.08       97.41    238.69 o 
 -12   5  -5       12.40       43.56    107.53 o 
 -11   5  -5      495.99      507.47    126.42 o 
 -10   5  -5       78.15       52.56     94.71 o 
  -9   5  -5       74.31       25.92     88.81 o 
  -8   5  -5      114.71      154.16     86.89 o 
  -7   5  -5       95.62       70.78     77.93 o 
  -6   5  -5      149.15      190.24     79.00 o 
  -5   5  -5       98.15       78.53     68.33 o 
  -4   5  -5      168.03       93.06     58.69 o 
  -3   5  -5      280.41      235.95     62.23 o 
  -2   5  -5      189.15      207.99     61.44 o 
  -1   5  -5       55.10       91.03     53.56 o 
   0   5  -5      409.20      408.77     62.62 o 
   1   5  -5      606.77      589.01     57.56 o 
   2   5  -5       42.65       11.40     30.82 o 
   3   5  -5       18.21        9.51     29.56 o 
   4   5  -5      314.68      360.98     41.98 o 
   5   5  -5      477.42      538.08     56.46 o 
   6   5  -5      482.55      529.36     59.63 o 
   7   5  -5      165.14      188.56     49.27 o 
   8   5  -5      163.51       63.54     49.55 o 
   9   5  -5      413.18      348.82     64.52 o 
  10   5  -5      563.90      396.27    148.16 o 
  11   5  -5      168.09      164.14     68.46 o 
  12   5  -5       43.01       -4.42     65.24 o 
  13   5  -5       63.27        3.51     98.17 o 
  14   5  -5      136.20      121.85     77.71 o 
  15   5  -5       52.94       74.56     83.38 o 
  16   5  -5       40.36       66.29    100.04 o 
 -11   6  -5      355.28      224.61    126.46 o 
 -10   6  -5      738.31      817.12    144.12 o 
  -9   6  -5      449.84      462.72    123.45 o 
  -8   6  -5      109.68      246.72    105.85 o 
  -7   6  -5      321.00      377.54    101.91 o 
  -6   6  -5     1132.67     1138.71    124.71 o 
  -5   6  -5      262.35      146.58     82.16 o 
  -4   6  -5      129.67       98.13     74.82 o 
  -3   6  -5       53.34      -25.64     72.06 o 
  -2   6  -5      448.95      578.91     90.08 o 
  -1   6  -5     1996.93     2003.15    126.89 o 
   0   6  -5      279.37      337.60     72.68 o 
   1   6  -5      278.51      290.10     68.05 o 
   2   6  -5      820.89      860.84     71.33 o 
   3   6  -5     1867.29     1777.35     95.22 o 
   4   6  -5      952.30      998.14     73.37 o 
   5   6  -5       65.28       57.36     73.26 o 
   6   6  -5      427.92      399.89     64.02 o 
   7   6  -5      873.00      819.67    106.03 o 
   8   6  -5     1629.96     1521.15    101.17 o 
   9   6  -5      210.15      172.99     65.07 o 
  10   6  -5       63.42       87.91     67.26 o 
  11   6  -5      264.16      166.79    148.35 o 
  12   6  -5      401.30      351.27     89.38 o 
  13   6  -5      280.80      151.83     85.25 o 
  -6   7  -5       12.10       42.04     96.69 o 
  -5   7  -5      241.01      202.58    101.07 o 
  -4   7  -5      751.32      766.84    117.98 o 
  -3   7  -5      620.12      680.82    111.33 o 
  -2   7  -5       57.16      -41.80     81.59 o 
  -1   7  -5       48.68       43.35     78.65 o 
   0   7  -5      705.87      605.00     95.26 o 
   1   7  -5     1760.21     1513.52    113.98 o 
   2   7  -5      528.31      589.13     84.67 o 
   3   7  -5       64.05       24.00     48.96 o 
   4   7  -5      141.52      138.77    129.11 o 
   5   7  -5      948.12     1156.76    191.64 o 
   6   7  -5      625.09      609.74    164.23 o 
   7   7  -5       17.95      -82.85    120.34 o 
   8   7  -5       58.39       27.70     64.17 o 
   9   7  -5      734.31      535.94    143.06 o 
 -16   0  -4      479.72      513.10     91.83 o 
 -15   0  -4     1671.36     1804.34    145.08 o 
 -14   0  -4     1725.44     1884.17    141.68 o 
 -13   0  -4      372.26      372.26     80.07 o 
 -12   0  -4      105.69       66.73     69.64 o 
 -11   0  -4     5511.62     5588.99    207.92 o 
 -10   0  -4     4374.32     4503.46    157.58 o 
  -9   0  -4     4198.27     4456.24    122.12 o 
  -8   0  -4      922.42     1038.03     58.01 o 
  -7   0  -4    14051.72    14047.80    262.42 o 
  -6   0  -4    13227.62    13160.25    244.70 o 
  -5   0  -4     3898.16     3695.55     91.59 o 
  -4   0  -4     3430.34     3340.82    127.01 o 
  -3   0  -4    14481.13    14273.48    326.56 o 
  -2   0  -4   126701.55   122913.29   2848.60 o 
  -1   0  -4    29776.68    29126.17    694.21 o 
   0   0  -4      286.32      331.97     30.13 o 
   1   0  -4     2677.69     2673.59     58.37 o 
   2   0  -4    15821.01    16048.77    326.05 o 
   3   0  -4    21469.09    21728.11    360.49 o 
   4   0  -4    20716.78    20724.35    352.87 o 
   5   0  -4     2050.73     2105.96     72.89 o 
   6   0  -4     7521.56     7729.46    161.12 o 
   7   0  -4     4097.63     3998.03    102.89 o 
   8   0  -4      484.48      435.19     45.79 o 
   9   0  -4      394.66      438.02     73.76 o 
  10   0  -4      526.94      470.11     53.26 o 
  11   0  -4     4696.62     4905.35    135.79 o 
  12   0  -4     3802.85     3917.72    131.76 o 
  13   0  -4       52.52      133.31     69.65 o 
  14   0  -4     1685.78     1823.60    155.92 o 
  15   0  -4     2856.66     3013.83    113.83 o 
  16   0  -4     1852.53     2070.13    137.20 o 
  17   0  -4      243.50      213.58     87.73 o 
  18   0  -4      714.75      511.26    120.96 o 
  19   0  -4     1059.17     1034.67    226.56 o 
  20   0  -4      990.78     1002.33    172.17 o 
  21   0  -4      277.49       13.64    169.47 o 
 -19   1  -4       59.66      -75.25    101.62 o 
 -18   1  -4      487.03      377.96    109.41 o 
 -17   1  -4     1050.91     1084.57    128.03 o 
 -16   1  -4     1119.40     1116.08    121.90 o 
 -15   1  -4       49.18      -10.31     80.32 o 
 -14   1  -4      413.54      468.76     89.72 o 
 -13   1  -4     1971.49     2242.77    152.74 o 
 -12   1  -4     1027.00     1085.52    134.89 o 
 -11   1  -4      173.32       67.69    111.61 o 
 -10   1  -4      124.98       62.85    105.83 o 
  -9   1  -4     1807.39     1811.41     86.26 o 
  -8   1  -4     1620.76     1556.49     60.88 o 
  -7   1  -4      969.94     1037.90     65.81 o 
  -6   1  -4       91.35       60.02     23.01 o 
  -5   1  -4     7510.31     7500.57    127.19 o 
  -4   1  -4     8242.39     8368.41    166.74 o 
  -3   1  -4     2414.67     2347.56     67.66 o 
  -2   1  -4      308.15      381.39     29.09 o 
  -1   1  -4     4569.04     4515.47     98.30 o 
   0   1  -4    29938.01    29670.06    431.19 o 
   1   1  -4    29751.74    29776.22    432.06 o 
   2   1  -4     3710.95     3329.20    133.85 o 
   3   1  -4     1230.53     1246.25     66.97 o 
   4   1  -4     5826.07     5855.88     89.92 o 
   5   1  -4     9174.91     9076.05    121.34 o 
   6   1  -4     2718.82     2536.66    216.79 o 
   7   1  -4       77.71      100.69     24.07 o 
   8   1  -4     1431.28     1582.33     96.14 o 
   9   1  -4     6140.70     6227.91    101.11 o 
  10   1  -4      509.61      510.71     39.50 o 
  11   1  -4      178.96      205.42     38.52 o 
  12   1  -4      381.01      356.09     59.23 o 
  13   1  -4     2306.74     2187.70     76.93 o 
  14   1  -4     3280.30     3579.40    113.03 o 
  15   1  -4       27.02      -38.91     66.59 o 
  16   1  -4      381.00      335.22     64.72 o 
  17   1  -4      927.61      989.63     91.48 o 
  18   1  -4      543.62      531.25     77.38 o 
  19   1  -4      548.95      541.83    102.83 o 
  20   1  -4       98.42       21.47     73.93 o 
  21   1  -4      206.98       96.62    115.66 o 
 -18   2  -4        5.77      -36.06     98.40 o 
 -17   2  -4      151.99      109.44     96.95 o 
 -16   2  -4      681.31      604.88    108.67 o 
 -15   2  -4      179.47      112.43     84.81 o 
 -14   2  -4      165.82      161.54     86.03 o 
 -13   2  -4      106.32       59.76     76.95 o 
 -12   2  -4       50.63       20.71     49.75 o 
 -11   2  -4       35.22       24.98     48.03 o 
 -10   2  -4      727.85      872.67     70.71 o 
  -9   2  -4       38.05      -32.92     38.60 o 
  -8   2  -4       50.39       14.21     35.41 o 
  -7   2  -4     1056.04     1141.28     69.77 o 
  -6   2  -4      438.10      416.02     42.91 o 
  -5   2  -4     1374.23     1459.21     95.90 o 
  -4   2  -4      894.99      966.93     52.95 o 
  -3   2  -4     2358.96     2390.09     75.89 o 
  -2   2  -4     1251.92     1297.88     82.93 o 
  -1   2  -4      377.20      388.25     44.03 o 
   0   2  -4      722.42      683.81     49.22 o 
   1   2  -4     1024.35     1100.36     38.92 o 
   2   2  -4     1029.32     1056.93     40.95 o 
   3   2  -4      849.79      844.60     54.40 o 
   4   2  -4      177.50      178.13     23.00 o 
   5   2  -4      751.48      796.15     60.93 o 
   6   2  -4      116.70       87.28     22.86 o 
   7   2  -4     1946.76     2051.43     62.01 o 
   8   2  -4     2348.80     2604.29     66.86 o 
   9   2  -4       55.09       60.44     33.85 o 
  10   2  -4       39.46       -1.58     33.51 o 
  11   2  -4      101.73       74.93     33.78 o 
  12   2  -4       46.32       21.78     57.91 o 
  13   2  -4      153.70      210.62     51.12 o 
  14   2  -4      634.32      557.26     74.76 o 
  15   2  -4      552.13      507.86     62.59 o 
  16   2  -4      214.79      220.58     59.77 o 
  17   2  -4        3.11      -24.80     58.66 o 
  18   2  -4       54.31        1.50     59.72 o 
  19   2  -4      113.63      -76.26    145.64 o 
  20   2  -4      220.79      157.46    112.68 o 
 -17   3  -4      373.07      354.50    118.18 o 
 -16   3  -4      160.60      197.89    103.71 o 
 -15   3  -4       56.68      114.77     95.63 o 
 -14   3  -4      297.07      282.23     95.76 o 
 -13   3  -4      288.31      398.85     80.82 o 
 -12   3  -4      388.57      440.53     68.67 o 
 -11   3  -4      239.14      312.72     60.25 o 
 -10   3  -4       50.74       79.55     49.20 o 
  -9   3  -4     2151.46     2223.88    102.63 o 
  -8   3  -4     1126.13     1068.89    110.02 o 
  -7   3  -4      226.12      315.87     63.36 o 
  -6   3  -4        3.61        6.77     32.65 o 
  -5   3  -4      803.91      827.20     48.69 o 
  -4   3  -4     2403.46     2337.67     84.69 o 
  -3   3  -4     2730.64     2768.61     86.11 o 
  -1   3  -4      469.72      535.25     36.80 o 
   0   3  -4     1882.87     1954.92     71.55 o 
   1   3  -4     1432.17     1410.22     50.57 o 
   2   3  -4      768.35      735.73     36.06 o 
   3   3  -4     1590.63     1677.03     48.91 o 
   4   3  -4      885.79      897.00     45.20 o 
   5   3  -4     1387.54     1348.27     51.36 o 
   6   3  -4      219.08      206.22     29.22 o 
   7   3  -4       85.36       44.33     26.73 o 
   8   3  -4      960.19     1076.66    139.83 o 
   9   3  -4     1408.71     1488.26    162.93 o 
  10   3  -4      438.10      531.76     81.97 o 
  11   3  -4      213.07      178.42     55.37 o 
  12   3  -4      118.10       67.61     56.20 o 
  13   3  -4     1265.64     1056.72     96.57 o 
  14   3  -4      580.63      534.83     86.21 o 
  15   3  -4       68.72       23.32     73.61 o 
  16   3  -4      100.78       26.76     77.57 o 
  17   3  -4      500.81      493.64    104.08 o 
  18   3  -4       91.64       -6.91    150.34 o 
  19   3  -4       53.77     -257.90    186.26 o 
 -16   4  -4      267.01      197.23    116.25 o 
 -15   4  -4      888.52     1023.90    125.52 o 
 -14   4  -4      880.74      887.92     95.95 o 
 -13   4  -4      141.69      174.47     69.16 o 
 -12   4  -4      534.08      568.27     79.62 o 
 -11   4  -4     1453.18     1437.52     96.73 o 
 -10   4  -4     2264.70     2290.87    157.15 o 
  -9   4  -4      746.33      718.74    104.78 o 
  -8   4  -4       30.27      -28.86     61.62 o 
  -7   4  -4     1756.85     1651.83    130.24 o 
  -6   4  -4     2461.68     2486.20    140.41 o 
  -5   4  -4     1730.27     1624.40    114.15 o 
  -4   4  -4        4.95       18.16     28.22 o 
  -2   4  -4     6337.13     6683.26    211.43 o 
  -1   4  -4     3699.49     3597.30     97.71 o 
   0   4  -4      888.20      871.65     44.75 o 
   1   4  -4     1081.54     1006.14     46.59 o 
   2   4  -4     2713.10     2582.46     87.90 o 
   3   4  -4     4950.39     5041.78    107.89 o 
   4   4  -4      580.31      616.21     40.40 o 
   5   4  -4      519.44      536.35     36.41 o 
   6   4  -4     3773.79     3828.45     93.21 o 
   7   4  -4     6483.13     6819.36    182.02 o 
   8   4  -4     1214.03     1282.74     84.79 o 
   9   4  -4      314.66      309.07     57.47 o 
  10   4  -4     1813.70     1859.56    156.12 o 
  11   4  -4      836.00      762.31     80.88 o 
  12   4  -4      680.26      576.53     81.03 o 
  13   4  -4      474.00      349.90     79.19 o 
  14   4  -4      475.62      383.94     83.41 o 
  15   4  -4     1811.67     2453.40    264.46 o 
  16   4  -4      834.25      683.59    142.19 o 
  17   4  -4      297.79      221.03    100.72 o 
  18   4  -4      194.79      189.44    125.22 o 
 -14   5  -4      307.17      337.69     89.55 o 
 -13   5  -4     1012.19      541.69    133.28 o 
 -12   5  -4      552.59      470.56    127.14 o 
 -11   5  -4      258.72      175.48    106.79 o 
 -10   5  -4      533.40      475.06    114.35 o 
  -9   5  -4     1109.17     1006.83    130.63 o 
  -8   5  -4      986.07     1110.20    124.32 o 
  -7   5  -4      778.03      748.44    107.50 o 
  -6   5  -4       66.28      109.50     72.99 o 
  -5   5  -4     1356.35     1628.09    119.92 o 
  -4   5  -4     2190.46     2102.06    124.88 o 
  -3   5  -4     4453.72     4541.90    179.46 o 
  -2   5  -4        4.70      -54.21     46.25 o 
  -1   5  -4     2263.06     2162.98    112.20 o 
   0   5  -4     3077.28     2897.91    125.23 o 
   1   5  -4     2984.89     2933.30     94.00 o 
   2   5  -4      169.30      196.40     37.03 o 
   3   5  -4      264.04      298.78     45.28 o 
   4   5  -4     1572.52     1535.91     68.49 o 
   5   5  -4     2074.27     2344.20     73.12 o 
   6   5  -4      398.18      394.66     55.09 o 
   7   5  -4       48.27       79.78     47.68 o 
   8   5  -4     1889.79     1960.88    105.28 o 
   9   5  -4     3010.93     3543.91    277.01 o 
  10   5  -4     1459.54     1589.70    201.84 o 
  11   5  -4      136.34       56.93     75.98 o 
  12   5  -4      476.69      481.73     84.38 o 
  13   5  -4      374.58      437.71     87.47 o 
  14   5  -4      544.88      479.14     93.60 o 
  15   5  -4      180.37      227.23     90.38 o 
  16   5  -4      192.43       69.28     89.84 o 
 -11   6  -4      349.71      317.84    132.13 o 
 -10   6  -4      123.29      159.97    116.97 o 
  -9   6  -4      353.72      297.32    113.62 o 
  -8   6  -4       97.04      -20.36     96.86 o 
  -7   6  -4      769.33      971.80    125.48 o 
  -6   6  -4      226.19      214.42     93.13 o 
  -5   6  -4      103.50      160.77     81.00 o 
  -4   6  -4       35.35        3.03     71.42 o 
  -3   6  -4      196.41      136.99     75.14 o 
  -2   6  -4     1285.34     1204.85    103.71 o 
  -1   6  -4     1854.18     1802.64    117.81 o 
   0   6  -4       36.11       49.66     59.44 o 
   1   6  -4      182.84      110.49     58.66 o 
   2   6  -4      185.39      175.74     49.65 o 
   3   6  -4      350.16      324.91     52.89 o 
   4   6  -4       48.63       57.58    100.03 o 
   5   6  -4       60.32      187.79    111.82 o 
   6   6  -4      380.57      427.54     61.52 o 
   7   6  -4      348.40      199.42    141.03 o 
   8   6  -4      513.40      466.47     74.01 o 
   9   6  -4       13.89       11.11     67.17 o 
  10   6  -4      317.33      206.00     81.24 o 
  11   6  -4       51.26       23.85    137.01 o 
  12   6  -4      285.86      189.02     80.92 o 
  13   6  -4      243.91      304.40     91.14 o 
  -7   7  -4      105.93      164.81    106.51 o 
  -6   7  -4       14.70     -147.70     90.38 o 
  -5   7  -4       33.70       79.02     99.59 o 
  -4   7  -4       50.64      -27.87     87.74 o 
  -3   7  -4       43.61      -12.97     84.91 o 
  -2   7  -4       35.93      -23.58     79.82 o 
  -1   7  -4      130.79      -42.22     73.15 o 
   0   7  -4       76.32       51.88     70.61 o 
   1   7  -4       52.36      -19.27     65.91 o 
   3   7  -4       38.87      114.53    121.87 o 
   4   7  -4      120.56      154.47    124.07 o 
   5   7  -4       33.74      -14.50    119.05 o 
   6   7  -4       19.74       65.11    132.41 o 
   7   7  -4       42.43       50.53    129.73 o 
   8   7  -4       65.85       15.98    131.43 o 
   9   7  -4       52.16       96.79     71.33 o 
 -19   1  -3      114.13      106.94    101.86 o 
 -18   1  -3      381.62      351.75    106.39 o 
 -17   1  -3      252.05      233.98     92.38 o 
 -16   1  -3       86.40      114.87     86.07 o 
 -15   1  -3        9.62      -12.92     74.55 o 
 -14   1  -3     1020.62     1020.12    107.75 o 
 -13   1  -3      805.91      683.97     91.28 o 
 -12   1  -3     1905.21     2029.04    101.96 o 
 -11   1  -3       85.70       16.48     71.80 o 
 -10   1  -3     1292.41     1253.72    112.72 o 
  -9   1  -3     2735.53     2802.69     81.07 o 
  -8   1  -3     1143.63     1052.90     49.67 o 
  -7   1  -3      260.38      336.29     72.88 o 
  -6   1  -3     1816.83     1801.88     56.23 o 
  -5   1  -3     2810.23     2693.72     63.69 o 
  -4   1  -3     4967.71     4666.62    106.51 o 
  -3   1  -3     8339.74     8620.13    163.12 o 
  -2   1  -3     1854.31     1742.57     78.42 o 
  -1   1  -3     1888.46     1976.91    102.67 o 
   0   1  -3     6820.12     6829.46    139.70 o 
   1   1  -3     9530.34     9357.27    184.68 o 
   3   1  -3    33882.73    33381.60    487.11 o 
   4   1  -3     5783.26     5699.28     88.02 o 
   5   1  -3     5346.46     5274.63    100.52 o 
   6   1  -3      186.74      211.09     33.16 o 
   7   1  -3      754.75      764.82     32.68 o 
   8   1  -3     3052.73     3233.73     66.96 o 
   9   1  -3     2632.00     2590.36     65.89 o 
  10   1  -3      753.13      835.82     44.00 o 
  11   1  -3      164.43      127.94     38.15 o 
  12   1  -3     1032.95     1049.49     63.26 o 
  13   1  -3     1373.73     1514.88     66.30 o 
  14   1  -3     1301.53     1371.00     90.13 o 
  15   1  -3      183.29      162.64     55.40 o 
  16   1  -3      335.68      248.85     63.62 o 
  17   1  -3      532.87      421.50     67.47 o 
  18   1  -3      819.33      780.86     77.47 o 
  19   1  -3      100.92      -42.14     68.52 o 
  20   1  -3       32.56      -73.44     73.32 o 
  21   1  -3      226.24       93.35     97.06 o 
 -18   2  -3      453.65      506.13    116.91 o 
 -17   2  -3       40.13       20.07     88.63 o 
 -16   2  -3      867.27      657.35    110.14 o 
 -15   2  -3     1305.26     1368.95    132.24 o 
 -14   2  -3      822.43      939.19    114.59 o 
 -13   2  -3      125.15      181.96     57.29 o 
 -12   2  -3      886.88      960.05    146.11 o 
 -11   2  -3     2518.72     2535.96    111.57 o 
 -10   2  -3     4419.26     4347.83    135.25 o 
  -9   2  -3      179.57      225.27     46.27 o 
  -8   2  -3     1438.90     1321.00     92.66 o 
  -7   2  -3     5258.73     4969.21    194.34 o 
  -6   2  -3     3092.62     2860.94     89.72 o 
  -5   2  -3       55.98       84.46     27.50 o 
  -4   2  -3     2528.62     2743.31    111.33 o 
  -3   2  -3     9243.12     9004.02    294.20 o 
  -2   2  -3     8501.31     8247.78    223.67 o 
   0   2  -3      174.39      152.23     17.89 o 
   1   2  -3     6184.55     5997.83    129.42 o 
   2   2  -3     8887.26     8228.00    132.21 o 
   3   2  -3     1910.72     1825.43     50.12 o 
   4   2  -3      123.87       99.65     31.46 o 
   5   2  -3    10458.02    10657.65    229.82 o 
   6   2  -3     8149.29     8207.54    192.59 o 
   7   2  -3    11468.05    11480.35    169.78 o 
   8   2  -3     1483.75     1463.54     58.85 o 
   9   2  -3      833.03      855.69     57.16 o 
  10   2  -3     3618.07     3730.07     83.00 o 
  11   2  -3     3226.28     3352.33     87.07 o 
  12   2  -3     1527.49     1598.00     88.57 o 
  13   2  -3      967.59      973.67     64.14 o 
  14   2  -3     2468.55     2695.57     94.98 o 
  15   2  -3     2496.06     2596.25    141.34 o 
  16   2  -3      799.53      793.91     75.19 o 
  17   2  -3      293.88      273.99     62.07 o 
  18   2  -3      402.58      451.31     68.72 o 
  19   2  -3     1086.30     1124.18    103.61 o 
  20   2  -3      526.76      562.12    174.15 o 
 -18   3  -3      316.81      293.94    116.25 o 
 -17   3  -3      298.07      303.26    108.52 o 
 -16   3  -3      230.53      198.53    103.13 o 
 -15   3  -3      130.35        2.98     87.33 o 
 -14   3  -3      728.26      793.87    108.41 o 
 -13   3  -3     3110.46     3313.35    165.63 o 
 -12   3  -3      772.80      923.52    111.70 o 
 -11   3  -3      633.64      653.20     70.38 o 
 -10   3  -3      464.70      548.09     71.31 o 
  -9   3  -3     3004.80     3147.89    125.34 o 
  -8   3  -3     2564.80     2686.33    102.75 o 
  -7   3  -3      354.61      406.00     47.43 o 
  -6   3  -3     1403.75     1369.49     72.04 o 
  -5   3  -3     4053.54     4021.83     87.91 o 
  -4   3  -3     2903.50     2973.43    200.30 o 
  -3   3  -3      523.93      420.29     79.52 o 
  -2   3  -3      354.09      365.70     32.74 o 
  -1   3  -3     1009.60      792.00     44.34 o 
   0   3  -3     3427.06     3069.82     75.16 o 
   1   3  -3     2784.20     2757.85     77.26 o 
   2   3  -3      493.63      594.38     42.14 o 
   3   3  -3     5830.92     5814.89    103.25 o 
   4   3  -3     7184.23     7382.58    153.82 o 
   5   3  -3      825.70      704.25     38.27 o 
   6   3  -3      386.03      401.91     33.05 o 
   7   3  -3     2308.33     2491.49    109.41 o 
   8   3  -3     4647.22     4778.74    146.64 o 
  10   3  -3      722.66      672.24     86.27 o 
  11   3  -3     3567.12     3646.51    146.66 o 
  12   3  -3     2995.13     3272.37    190.16 o 
  13   3  -3      515.33      328.08     73.54 o 
  14   3  -3      683.84      596.83    232.67 o 
  15   3  -3       99.96      118.54     77.76 o 
  16   3  -3      621.23      540.86    126.36 o 
  17   3  -3     1461.01     1144.27    277.63 o 
  18   3  -3      781.41      576.26    104.09 o 
  19   3  -3       19.59      -45.81    136.25 o 
 -16   4  -3       46.01       32.29    105.80 o 
 -15   4  -3      227.52      212.02     77.15 o 
 -14   4  -3       38.46      117.83     72.59 o 
 -13   4  -3       36.69        2.56     63.28 o 
 -12   4  -3      128.65      100.19     62.87 o 
 -11   4  -3      184.25      136.09     60.47 o 
 -10   4  -3      355.15      387.20     62.12 o 
  -9   4  -3      136.58      150.11     75.53 o 
  -8   4  -3      119.24       50.11     63.53 o 
  -7   4  -3      493.79      382.72     76.97 o 
  -6   4  -3      661.96      552.97     79.40 o 
  -5   4  -3      340.37      237.63     56.88 o 
  -3   4  -3      370.68      440.33     66.28 o 
  -2   4  -3      548.29      542.12     66.12 o 
  -1   4  -3      115.38      114.70     34.40 o 
   0   4  -3      416.98      457.73     32.17 o 
   1   4  -3      213.32      240.32     25.96 o 
   2   4  -3      652.98      582.25     42.06 o 
   3   4  -3       70.95       53.26     67.59 o 
   4   4  -3      215.76      227.47     30.03 o 
   5   4  -3      924.26     1011.01     83.62 o 
   6   4  -3     1426.25     1437.46     82.71 o 
   7   4  -3      748.49      737.34     48.10 o 
   8   4  -3     1193.85     1313.24    112.67 o 
   9   4  -3      857.12      817.59     73.18 o 
  10   4  -3     1210.01     1102.04     85.99 o 
  11   4  -3       62.90       -3.46     51.82 o 
  12   4  -3       72.53      105.49     60.71 o 
  13   4  -3      148.35       65.50     67.60 o 
  14   4  -3      293.86      306.06    120.92 o 
  15   4  -3       42.07       76.45     78.49 o 
  16   4  -3       87.94      -10.40     83.56 o 
  17   4  -3       71.97      134.29     93.38 o 
  18   4  -3       45.57       22.98     91.72 o 
 -14   5  -3      141.28       11.23    106.15 o 
 -13   5  -3       12.09      -54.58    107.47 o 
 -12   5  -3       77.94      108.18    107.74 o 
 -11   5  -3       87.62      176.94    106.08 o 
 -10   5  -3       88.17       -6.24     90.39 o 
  -9   5  -3      558.86      570.33    109.43 o 
  -8   5  -3       49.72       65.19     77.30 o 
  -7   5  -3      101.35       41.17     73.48 o 
  -6   5  -3       55.52        2.24     61.63 o 
  -5   5  -3      456.17      575.80     81.36 o 
  -4   5  -3      219.76      194.96     62.01 o 
  -3   5  -3      203.36      135.56     57.26 o 
  -2   5  -3       15.44      -18.61     48.40 o 
  -1   5  -3      603.97      483.22     61.71 o 
   0   5  -3      407.27      419.49     41.46 o 
   1   5  -3       96.82      106.11     37.83 o 
   2   5  -3       10.40       39.24     35.81 o 
   3   5  -3       70.44       83.70     84.16 o 
   4   5  -3       66.51      -22.46     82.50 o 
   5   5  -3      175.32      160.49     31.90 o 
   6   5  -3       27.15      -22.43     41.86 o 
   7   5  -3        5.07       12.86     44.32 o 
   8   5  -3      601.38      610.02     69.45 o 
   9   5  -3       80.93       27.87     55.68 o 
  10   5  -3       21.01       61.42     61.54 o 
  11   5  -3       86.80       80.29     75.79 o 
  12   5  -3       15.68        8.87     64.82 o 
  13   5  -3      302.67      237.85     76.51 o 
  14   5  -3      235.34      115.97     79.81 o 
  15   5  -3       38.20       -6.97     79.50 o 
  16   5  -3       27.87      108.63     89.99 o 
 -12   6  -3      416.96      216.66    127.63 o 
 -11   6  -3      761.22      750.15    144.35 o 
 -10   6  -3      427.30      334.61    119.99 o 
  -9   6  -3      428.78      290.44    111.41 o 
  -8   6  -3       43.20       25.09     88.99 o 
  -7   6  -3      998.15      915.55    118.19 o 
  -6   6  -3      266.10      304.97     87.06 o 
  -5   6  -3      184.06       42.25     74.69 o 
  -4   6  -3       34.83       71.86     76.82 o 
  -3   6  -3     1432.00     1348.91    114.40 o 
  -2   6  -3     1866.05     1913.32    119.26 o 
  -1   6  -3      167.84      178.43     64.43 o 
   0   6  -3       65.40      101.73     58.21 o 
   2   6  -3     1141.43     1151.03    163.36 o 
   3   6  -3      389.38      529.34    130.95 o 
   4   6  -3       58.49       28.58     98.77 o 
   5   6  -3      459.19      611.83    144.90 o 
   6   6  -3     2641.35     3175.07    280.38 o 
   7   6  -3     1212.44     1221.82     89.38 o 
   8   6  -3      181.60      165.16     61.86 o 
   9   6  -3      230.58      146.87    137.78 o 
  10   6  -3      975.56     1053.31    148.06 o 
  11   6  -3      792.84      845.04    215.47 o 
  12   6  -3      231.87      198.24    166.25 o 
  13   6  -3       43.74      -63.39     79.76 o 
  -7   7  -3       32.24      133.03     99.32 o 
  -6   7  -3      177.46      143.04    102.14 o 
  -4   7  -3      585.91      488.42    101.61 o 
  -3   7  -3      122.27      191.79     87.94 o 
  -2   7  -3       48.72      124.05     81.71 o 
  -1   7  -3      703.18      841.19     93.78 o 
   3   7  -3     1422.57     1592.31    212.69 o 
   4   7  -3     1418.66     1411.49    201.09 o 
   5   7  -3      608.55      477.25    156.59 o 
   6   7  -3       27.26       36.78    122.50 o 
   7   7  -3      190.40      156.95    136.00 o 
   8   7  -3      946.55     1288.12    216.39 o 
   9   7  -3     1032.14     1001.48     99.72 o 
 -16   0  -2     2554.39     2915.51    166.39 o 
 -15   0  -2      300.44      281.16     79.52 o 
 -14   0  -2      293.10      316.46     79.31 o 
 -13   0  -2     1125.94     1129.57     99.60 o 
 -12   0  -2     3260.90     3338.10    161.17 o 
 -11   0  -2     1495.18     1477.70     84.77 o 
 -10   0  -2     1637.78     1696.34     81.83 o 
  -9   0  -2      869.80      842.50     65.43 o 
  -8   0  -2     9704.19     9812.88    196.39 o 
  -7   0  -2    10163.69    10128.18    199.24 o 
  -6   0  -2     3541.50     3419.90    101.67 o 
  -5   0  -2      586.01      701.31     60.63 o 
  -4   0  -2     3790.48     3706.88    127.00 o 
  -3   0  -2      407.25      384.84     38.67 o 
  -2   0  -2    36932.52    35632.61    824.76 o 
  -1   0  -2      674.67      538.99     37.54 o 
   0   0  -2     2805.76     2745.04     73.62 o 
   1   0  -2    14562.77    14404.74    335.91 o 
   2   0  -2     1788.08     1736.24     60.25 o 
   3   0  -2      940.37      962.39     40.19 o 
   4   0  -2      574.54      646.37     62.77 o 
   5   0  -2      790.92      762.94     44.09 o 
   6   0  -2     8833.17     8484.22    157.83 o 
   7   0  -2     1493.61     1661.35     72.60 o 
   8   0  -2      809.85      970.71     70.50 o 
   9   0  -2     1424.20     1263.55     87.31 o 
  10   0  -2     4636.14     4702.20    125.97 o 
  11   0  -2     5158.97     5599.44    146.03 o 
  12   0  -2      133.98       99.47     56.92 o 
  13   0  -2     2540.34     2822.44    140.98 o 
  14   0  -2     3278.67     3428.11    118.13 o 
  15   0  -2     3800.10     4294.77    128.44 o 
  16   0  -2      679.82      769.72    116.09 o 
  17   0  -2      439.27      359.23    110.98 o 
  18   0  -2      972.95     1204.41    133.72 o 
  19   0  -2      832.82      866.79    222.83 o 
  20   0  -2       48.27      -78.64    107.55 o 
 -19   1  -2      201.77      165.92    104.74 o 
 -18   1  -2      765.16      736.48    113.38 o 
 -17   1  -2      179.77      141.41     88.59 o 
 -16   1  -2       98.54       38.09     81.62 o 
 -15   1  -2     1063.72      918.32    109.27 o 
 -14   1  -2     2694.44     3031.60    167.17 o 
 -13   1  -2      596.73      631.46     89.66 o 
 -12   1  -2       89.34      105.60     45.38 o 
 -11   1  -2      168.93      179.07     65.21 o 
 -10   1  -2     2388.85     2505.36     98.54 o 
  -9   1  -2     1964.38     1975.49    130.96 o 
  -8   1  -2      800.97      783.31     42.54 o 
  -7   1  -2      574.87      592.50     42.44 o 
  -6   1  -2     3240.14     3109.62     79.97 o 
  -5   1  -2    11863.73    11962.51    181.01 o 
  -4   1  -2    14930.94    14705.87    261.20 o 
  -3   1  -2     9462.41     9121.48    216.19 o 
  -2   1  -2     6225.22     6035.01    118.28 o 
  -1   1  -2     2295.36     2229.94     74.78 o 
   0   1  -2     8632.81     8141.44    176.29 o 
   1   1  -2       20.74       10.63      9.21 o 
   2   1  -2      677.94      686.90     33.86 o 
   3   1  -2    11453.92    10983.02    172.13 o 
   4   1  -2     8520.56     8281.75    108.14 o 
   5   1  -2      814.62      797.36     33.83 o 
   6   1  -2      321.14      353.02     36.40 o 
   7   1  -2     1312.19     1357.22     44.63 o 
   8   1  -2     1970.05     1903.39     55.48 o 
   9   1  -2      921.76      878.08     42.28 o 
  10   1  -2       47.43       62.01     37.07 o 
  11   1  -2     1725.11     1688.03     64.56 o 
  12   1  -2     2726.10     3007.05     96.54 o 
  13   1  -2     1718.64     1789.04     70.14 o 
  14   1  -2      164.77      163.55     53.64 o 
  15   1  -2      131.92      149.34     54.91 o 
  16   1  -2     1041.10     1056.67     75.28 o 
  17   1  -2     1135.51     1150.45     80.41 o 
  18   1  -2       13.98      -30.13     57.87 o 
  19   1  -2      164.90       -0.35     70.15 o 
  20   1  -2      528.33      332.10     95.59 o 
 -19   2  -2       11.96     -147.67     96.28 o 
 -18   2  -2      134.90       80.69     97.80 o 
 -17   2  -2       84.25       -2.32     87.48 o 
 -16   2  -2      134.65      122.87     87.30 o 
 -15   2  -2       66.52      139.20     87.48 o 
 -14   2  -2       11.44       73.63     56.46 o 
 -13   2  -2      342.60      336.48     80.06 o 
 -12   2  -2      343.58      438.48     63.57 o 
 -11   2  -2      338.80      312.86     62.86 o 
 -10   2  -2      145.85      180.49     46.32 o 
  -9   2  -2      583.05      695.97     58.39 o 
  -8   2  -2      194.94      216.93     39.95 o 
  -7   2  -2      894.41      942.13     56.41 o 
  -6   2  -2     2528.32     2532.82     82.04 o 
  -5   2  -2     1319.73     1426.91     60.62 o 
  -4   2  -2     1176.35     1219.44     86.27 o 
  -3   2  -2      392.02      390.86     77.32 o 
  -1   2  -2      366.26      342.79     22.50 o 
   0   2  -2     1130.48     1120.46     36.26 o 
   1   2  -2     2654.19     2587.12     86.42 o 
   2   2  -2        5.87        3.40     16.03 o 
   3   2  -2     1569.15     1499.34     64.50 o 
   4   2  -2     2397.45     2407.65     95.63 o 
   5   2  -2      253.96      255.62     35.98 o 
   6   2  -2       60.56       61.82     20.67 o 
   7   2  -2     1186.28     1211.16     50.89 o 
   8   2  -2      719.54      790.39     43.18 o 
   9   2  -2      170.18      147.28     40.06 o 
  10   2  -2       84.75      113.80     35.76 o 
  11   2  -2        6.33      -27.94     37.85 o 
  12   2  -2       97.36       56.27     45.29 o 
  13   2  -2      351.21      327.69     54.23 o 
  14   2  -2      516.81      547.38     60.97 o 
  15   2  -2     1345.53     1305.83     73.89 o 
  16   2  -2       76.13       64.35     55.47 o 
  17   2  -2        4.62      -56.99     63.25 o 
  18   2  -2        4.76      -22.03     60.14 o 
  19   2  -2       37.15      -30.52     88.66 o 
  20   2  -2       20.06       62.65     92.12 o 
 -18   3  -2      568.14      505.42    122.59 o 
 -17   3  -2       48.43      -35.94     94.88 o 
 -16   3  -2      115.22       90.47     96.00 o 
 -15   3  -2      131.69      134.24     69.00 o 
 -14   3  -2      120.14       72.13     61.12 o 
 -13   3  -2      640.87      711.76     80.70 o 
 -12   3  -2      151.99      218.37     58.84 o 
 -11   3  -2       21.01       43.86     49.42 o 
 -10   3  -2      775.32      737.31     69.12 o 
  -9   3  -2      714.26      815.33     82.86 o 
  -8   3  -2       22.00       40.27     37.58 o 
  -7   3  -2       32.04        9.03     53.23 o 
  -6   3  -2     1058.02     1060.46     51.51 o 
  -5   3  -2     2955.26     2955.51    242.78 o 
  -4   3  -2      989.77     1050.21     55.41 o 
  -3   3  -2       43.19       99.66     39.83 o 
  -2   3  -2     1470.97     1470.40     55.59 o 
  -1   3  -2      301.67      415.76     76.69 o 
   0   3  -2     4645.82     5023.20     92.82 o 
   1   3  -2       63.58       24.02     48.61 o 
   2   3  -2     1105.93     1275.56    124.04 o 
   3   3  -2     2552.46     2537.89    172.98 o 
   4   3  -2     2642.40     2809.12     64.33 o 
   5   3  -2      297.28      270.11     26.48 o 
   6   3  -2      638.75      685.05     39.30 o 
   7   3  -2      702.73      667.11     42.61 o 
   8   3  -2      239.63      328.82     59.14 o 
  10   3  -2        4.95       -2.43     33.88 o 
  11   3  -2     1358.85     1307.07     95.44 o 
  12   3  -2      496.69      488.36     75.27 o 
  13   3  -2      370.76      276.37     75.57 o 
  14   3  -2       54.51       99.33     72.89 o 
  15   3  -2      141.65       83.26     76.83 o 
  16   3  -2      384.56      286.51     89.48 o 
  17   3  -2      359.16      203.79     95.09 o 
  18   3  -2       21.22      -81.39    176.64 o 
  19   3  -2       13.02      -26.53     98.12 o 
 -16   4  -2     1147.47     1115.90    108.89 o 
 -15   4  -2      599.04      419.95     85.03 o 
 -14   4  -2      107.03       54.94     80.19 o 
 -13   4  -2      693.12      650.71     83.09 o 
 -12   4  -2     1642.49     1879.98    170.83 o 
 -11   4  -2      809.66      786.37     86.23 o 
 -10   4  -2      555.75      707.07    108.19 o 
  -9   4  -2      360.99      308.73     85.09 o 
  -8   4  -2     2468.81     2620.80    156.69 o 
  -7   4  -2     1069.23     1023.32    101.72 o 
  -6   4  -2     1084.92     1043.76     96.84 o 
  -3   4  -2     3616.46     3291.48    270.56 o 
  -2   4  -2     4398.44     4557.33    171.07 o 
  -1   4  -2       49.04       43.61     25.26 o 
   0   4  -2     2105.73     2095.16     67.91 o 
   1   4  -2     3133.00     2980.07    201.32 o 
   2   4  -2     4453.40     4670.68    262.91 o 
   3   4  -2     1157.29     1394.73    156.53 o 
   4   4  -2      881.52      899.24    124.78 o 
   5   4  -2     4209.37     4472.19     94.95 o 
   6   4  -2     3073.66     3129.71     95.16 o 
   7   4  -2     1004.88      887.51     50.78 o 
   8   4  -2      422.16      395.84     58.06 o 
   9   4  -2      785.51      739.11     72.70 o 
  10   4  -2      246.26      160.76     55.31 o 
  11   4  -2      701.91      750.92     80.70 o 
  12   4  -2       36.81       53.55     60.21 o 
  13   4  -2      379.18      324.79     77.69 o 
  14   4  -2     1453.00     1202.69    176.47 o 
  15   4  -2      844.82      688.42    104.08 o 
  16   4  -2        8.33       -1.30    151.73 o 
  17   4  -2       99.38      110.06     94.81 o 
  18   4  -2      495.67      348.44    203.53 o 
 -15   5  -2      187.15      294.17     90.01 o 
 -14   5  -2     1141.72     1109.13    170.24 o 
 -13   5  -2      473.40      629.03    134.74 o 
 -12   5  -2      193.75       91.08    105.14 o 
 -11   5  -2      460.31      514.55    119.14 o 
 -10   5  -2     1221.53     1164.00    136.99 o 
  -9   5  -2      500.78      676.69    110.78 o 
  -8   5  -2      460.43      339.01     91.73 o 
  -7   5  -2      824.29      857.12    104.52 o 
  -6   5  -2     1244.77     1327.26    114.26 o 
  -5   5  -2     2857.98     3077.93    149.34 o 
  -4   5  -2     3901.69     3814.10    164.20 o 
  -3   5  -2      167.44      143.64     55.54 o 
  -2   5  -2     3717.58     3401.06    137.21 o 
  -1   5  -2     2197.51     2211.59     76.61 o 
   0   5  -2     1856.87     1900.34     63.84 o 
   1   5  -2      120.85      210.12     86.64 o 
   2   5  -2      739.04      591.76    114.61 o 
   3   5  -2     3534.18     3473.61    253.14 o 
   4   5  -2     2520.46     2550.82    226.83 o 
   5   5  -2     1120.04     1212.07    159.32 o 
   6   5  -2      206.09      255.75     49.07 o 
   7   5  -2     1031.05     1177.85     86.13 o 
   8   5  -2      129.68      201.25     57.12 o 
   9   5  -2      220.84      140.07    112.83 o 
  10   5  -2      407.70      310.72     69.03 o 
  11   5  -2      554.73      394.40    112.47 o 
  12   5  -2      819.99      734.75     92.60 o 
  13   5  -2      683.03      538.07    101.30 o 
  14   5  -2      173.31      235.33     85.24 o 
  15   5  -2      598.03      391.99    167.80 o 
  16   5  -2      620.14      454.44    142.26 o 
 -12   6  -2      114.95      -79.36    111.95 o 
 -11   6  -2      207.93      205.54    116.72 o 
 -10   6  -2      191.03      145.44    110.09 o 
  -9   6  -2       50.09      155.06    105.22 o 
  -8   6  -2      359.86      318.52    102.48 o 
  -7   6  -2       78.96       37.06     84.60 o 
  -6   6  -2       85.63       75.18     78.67 o 
  -5   6  -2       25.24      -65.05     69.85 o 
  -4   6  -2      244.44      111.15     75.63 o 
  -3   6  -2      269.51      321.91     78.12 o 
  -2   6  -2      801.17      723.91     84.24 o 
  -1   6  -2       86.24      134.60     59.31 o 
   2   6  -2      318.37      323.42    115.26 o 
   3   6  -2       78.55      106.95    101.82 o 
   4   6  -2       28.32      142.00    106.05 o 
   5   6  -2      444.67      312.75    130.44 o 
   6   6  -2      227.65      361.80    130.05 o 
   7   6  -2      101.63      111.36    114.83 o 
   8   6  -2      419.97      288.80     68.72 o 
   9   6  -2       88.93       11.61     64.88 o 
  10   6  -2      275.95      232.12     75.86 o 
  11   6  -2       92.36       57.19     75.90 o 
  12   6  -2       73.46       38.55    113.92 o 
  13   6  -2      165.05      164.99    108.04 o 
  -8   7  -2        9.19       27.10    102.98 o 
  -7   7  -2       60.73      178.10    101.40 o 
  -6   7  -2        1.47      -14.52     92.11 o 
  -5   7  -2       31.85      -16.33     90.07 o 
  -4   7  -2       81.84      119.58     86.72 o 
  -3   7  -2       14.26      -20.96     79.13 o 
  -2   7  -2      301.53      191.03     81.42 o 
  -1   7  -2      322.05      260.49     76.39 o 
   3   7  -2       41.92      189.36    124.73 o 
   4   7  -2       63.39      155.41    126.51 o 
   5   7  -2       23.07       79.17    128.61 o 
   6   7  -2       55.53      -12.13    119.19 o 
   7   7  -2       12.17       51.30    127.89 o 
   8   7  -2        8.60       36.97    135.82 o 
   9   7  -2      119.21       69.40     93.51 o 
 -20   1  -1      316.22      355.10    114.01 o 
 -19   1  -1      145.30      199.16    100.52 o 
 -18   1  -1      122.21       87.64     92.24 o 
 -17   1  -1       91.82       62.30     84.95 o 
 -16   1  -1      895.19      818.69    106.92 o 
 -15   1  -1      912.78      803.34    102.64 o 
 -14   1  -1      589.18      549.45     90.17 o 
 -13   1  -1      878.36      947.13    233.65 o 
 -12   1  -1      403.90      459.96     84.26 o 
 -11   1  -1      784.93      760.87     91.34 o 
 -10   1  -1     3109.72     3134.35    105.91 o 
  -9   1  -1     1363.50     1375.23     59.08 o 
  -8   1  -1      607.56      677.90     47.68 o 
  -7   1  -1     2937.96     3113.06    241.67 o 
  -6   1  -1      234.95      189.29     22.71 o 
  -5   1  -1     5617.66     5516.09     96.79 o 
  -4   1  -1    12069.92    11914.80    227.98 o 
  -3   1  -1      780.64      780.84     60.53 o 
  -2   1  -1     7336.37     7175.79    139.43 o 
   0   1  -1      372.83      382.36     16.80 o 
   1   1  -1      959.15      894.27     70.29 o 
   2   1  -1     9754.84     9397.60    143.65 o 
   3   1  -1    11471.53    11457.40    200.49 o 
   4   1  -1     7206.54     7095.33    109.64 o 
   5   1  -1      187.48      182.11     18.45 o 
   6   1  -1     2121.33     2168.20     56.66 o 
   7   1  -1     6453.50     6486.76    101.44 o 
   8   1  -1     3381.33     3422.00     70.86 o 
   9   1  -1     1776.72     1863.08     60.67 o 
  10   1  -1      665.96      716.07     44.39 o 
  11   1  -1     3641.46     3840.34    100.03 o 
  12   1  -1     2038.49     2020.56     88.10 o 
  13   1  -1      388.90      413.40     57.12 o 
  14   1  -1      646.45      919.61    146.01 o 
  15   1  -1      471.45      457.04     62.31 o 
  16   1  -1      892.03      875.05     73.07 o 
  17   1  -1      211.90      141.65     63.29 o 
  18   1  -1       60.70       -1.13     58.43 o 
  19   1  -1       49.50      -38.80     74.50 o 
  20   1  -1      398.89      243.51     99.05 o 
 -19   2  -1       11.67     -159.73     89.96 o 
 -18   2  -1      646.91      632.94    114.62 o 
 -17   2  -1     1340.43     1318.80    133.31 o 
 -16   2  -1     1377.85     1289.46    129.22 o 
 -15   2  -1      603.47      670.00    106.17 o 
 -14   2  -1     1029.73      838.32     99.14 o 
 -13   2  -1     1396.60     1559.00     95.77 o 
 -12   2  -1     3397.69     3699.81    131.89 o 
 -11   2  -1     1964.88     2013.20     99.84 o 
 -10   2  -1       13.45      -31.46     47.05 o 
  -9   2  -1     6304.82     6406.70    158.92 o 
  -8   2  -1     8496.31     8127.64    182.15 o 
  -7   2  -1     9172.24     9091.16    191.12 o 
  -6   2  -1     2011.40     2069.24    118.31 o 
  -5   2  -1     4417.27     4478.39     86.42 o 
  -4   2  -1     5906.59     5486.95    315.95 o 
  -3   2  -1     1171.81      968.61     74.42 o 
  -2   2  -1     3208.75     3059.82     83.88 o 
  -1   2  -1     6913.69     6797.27    112.77 o 
   0   2  -1    10305.72     9559.44    353.23 o 
   1   2  -1     5572.31     5270.88    226.06 o 
   2   2  -1     5147.71     4045.74    203.95 o 
   4   2  -1     4331.41     4193.97     89.52 o 
   5   2  -1     7419.80     7011.92    194.55 o 
   6   2  -1     3403.03     3349.80    101.91 o 
   7   2  -1      864.46      976.02     42.76 o 
   8   2  -1     4290.57     4430.19     91.28 o 
   9   2  -1     4170.04     4266.54     81.94 o 
  10   2  -1     5190.99     5391.88    128.34 o 
  11   2  -1      334.04      321.75     45.69 o 
  12   2  -1     1325.87     1471.31     69.22 o 
  13   2  -1     3514.19     3614.56    104.64 o 
  14   2  -1     1819.26     1998.86     83.95 o 
  15   2  -1      525.94      392.30     59.36 o 
  16   2  -1       67.82      -36.22     69.58 o 
  17   2  -1      534.58      514.44     66.59 o 
  18   2  -1     1086.37     1159.09    154.00 o 
  19   2  -1      388.44      263.23    122.20 o 
  20   2  -1       52.88       31.98     81.50 o 
 -18   3  -1      847.27      611.23    124.42 o 
 -17   3  -1      150.28      121.63     99.53 o 
 -16   3  -1      107.50       54.03     92.92 o 
 -15   3  -1      623.57      553.38     80.69 o 
 -14   3  -1     1496.88     1513.84    112.65 o 
 -13   3  -1     1638.41     1420.75    183.33 o 
 -12   3  -1      136.27       53.42    103.72 o 
 -11   3  -1     1718.67     1732.35    105.28 o 
 -10   3  -1     3248.21     3368.40    120.57 o 
  -9   3  -1     1146.98     1169.56     72.32 o 
  -8   3  -1       61.39       21.88     35.75 o 
  -7   3  -1     3595.15     3475.81    104.00 o 
  -6   3  -1     6949.77     7436.86    182.59 o 
  -5   3  -1     3546.60     3466.74    102.10 o 
  -4   3  -1      133.31      123.93     25.92 o 
  -3   3  -1     3211.11     3120.16     84.45 o 
  -2   3  -1     1514.79     1307.23     51.78 o 
  -1   3  -1     3265.60     3048.59     66.17 o 
   0   3  -1      800.59      719.28     87.30 o 
   1   3  -1      118.35       85.05     53.86 o 
   2   3  -1     6895.70     7028.45    310.56 o 
   3   3  -1     4168.52     3709.45    217.02 o 
   4   3  -1     5670.10     5711.14    103.84 o 
   5   3  -1      731.51      738.59     42.99 o 
   6   3  -1     3574.26     3457.72    127.99 o 
   7   3  -1     4362.38     4783.41    107.06 o 
   9   3  -1      135.93      -21.89     24.14 o 
  10   3  -1      875.50      769.51     75.93 o 
  11   3  -1     5851.56     5890.48    192.62 o 
  12   3  -1     3485.58     3622.87    193.09 o 
  13   3  -1      263.39      233.78     75.05 o 
  14   3  -1       17.41      -71.38     64.41 o 
  15   3  -1      606.92      514.30     90.89 o 
  16   3  -1     1240.30      894.13    112.67 o 
  17   3  -1      210.96      149.01    120.46 o 
  18   3  -1       15.96      -34.69     89.34 o 
  19   3  -1      352.32      328.69    113.61 o 
 -17   4  -1      148.63       30.64    106.95 o 
 -16   4  -1      283.12      274.78     83.55 o 
 -15   4  -1       52.73       -3.29     69.76 o 
 -14   4  -1       38.30      104.47     68.26 o 
 -13   4  -1      263.07      386.01     73.80 o 
 -12   4  -1       74.34       50.06     86.01 o 
 -11   4  -1       69.68       87.37     55.65 o 
 -10   4  -1       35.37      105.16     76.27 o 
  -9   4  -1      728.27      711.09     97.28 o 
  -8   4  -1     1008.00      961.56    101.23 o 
  -7   4  -1     1207.44     1215.62    105.46 o 
  -6   4  -1      300.78      215.39     57.71 o 
  -5   4  -1      122.78       13.59     22.27 o 
  -4   4  -1      711.75      784.37     77.84 o 
  -3   4  -1      894.54     1064.82    159.30 o 
  -2   4  -1       15.73       30.19     25.77 o 
  -1   4  -1       29.09       58.72     23.23 o 
   0   4  -1        5.60       10.45     58.52 o 
   1   4  -1      339.22      360.63     85.50 o 
   2   4  -1      753.71      821.01    115.85 o 
   3   4  -1      141.37       52.84     70.19 o 
   4   4  -1      361.30      320.07     92.20 o 
   5   4  -1      979.62      967.31     70.85 o 
   6   4  -1      296.15      345.51     35.97 o 
   7   4  -1      212.36      179.75     35.57 o 
   8   4  -1      858.17      818.71     71.16 o 
   9   4  -1      759.49      764.84    143.18 o 
  10   4  -1      129.74      127.36     52.41 o 
  11   4  -1       42.28        4.73     54.27 o 
  12   4  -1      255.49      213.05     68.82 o 
  13   4  -1      361.57      287.97     80.30 o 
  14   4  -1      780.62      640.08     98.35 o 
  15   4  -1      286.97      126.15     82.75 o 
  16   4  -1       36.47      -64.52     82.51 o 
  17   4  -1       17.66       74.69    136.03 o 
 -15   5  -1       41.99       84.29     81.54 o 
 -14   5  -1       55.38      128.13    117.51 o 
 -13   5  -1       15.71      -70.82    104.22 o 
 -12   5  -1       30.64      109.67    106.48 o 
 -11   5  -1       54.42      -18.54     91.10 o 
 -10   5  -1        9.20       35.73     89.28 o 
  -9   5  -1      152.96      223.05     91.78 o 
  -8   5  -1       15.41        5.83     75.42 o 
  -7   5  -1      183.50      186.49     75.52 o 
  -6   5  -1      250.24      320.60     72.10 o 
  -5   5  -1       48.50       27.91     55.81 o 
  -4   5  -1      134.00      120.66     59.56 o 
  -3   5  -1       18.95      -38.52     47.54 o 
  -2   5  -1      613.61      621.16     66.86 o 
  -1   5  -1      516.01      502.29     41.34 o 
   0   5  -1       45.56       25.80     73.80 o 
   1   5  -1       67.48       42.62     76.47 o 
   2   5  -1      332.86      283.27     98.02 o 
   3   5  -1      266.57      254.83     98.32 o 
   4   5  -1       77.37       52.70     81.94 o 
   5   5  -1       64.03       55.16     87.03 o 
   6   5  -1       51.16       55.56     42.06 o 
   7   5  -1      149.86      122.60     49.21 o 
   8   5  -1       81.66       53.02     86.43 o 
   9   5  -1      117.36       84.41     60.84 o 
  10   5  -1      152.12      150.17     66.70 o 
  11   5  -1      107.98       89.56     65.86 o 
  12   5  -1      322.25      195.49     76.31 o 
  13   5  -1       36.83       -3.41     72.12 o 
  14   5  -1        7.66       13.66     92.26 o 
  15   5  -1      440.26      360.62     94.39 o 
 -12   6  -1      500.71      276.45    133.00 o 
 -11   6  -1      165.99      188.03    113.77 o 
 -10   6  -1      103.16       21.76    102.50 o 
  -9   6  -1      650.07      622.81    122.28 o 
  -8   6  -1     1052.11      904.20    120.41 o 
  -7   6  -1      590.55      488.21     98.88 o 
  -6   6  -1      273.76      245.90     84.89 o 
  -5   6  -1      384.28      318.91     87.24 o 
  -4   6  -1     1460.45     1506.42    120.15 o 
  -3   6  -1      554.10      502.82     78.73 o 
  -2   6  -1      124.46      165.69     62.74 o 
  -1   6  -1      282.88      288.36     62.33 o 
   1   6  -1      720.80      812.53    147.26 o 
   2   6  -1       49.24      122.49     98.71 o 
   3   6  -1       41.80      -35.44     96.27 o 
   4   6  -1      347.52      466.98    131.58 o 
   5   6  -1     2776.36     3111.77    266.27 o 
   6   6  -1      283.00      284.55    126.72 o 
   7   6  -1      215.69      182.99     58.46 o 
   8   6  -1      919.45      909.88     86.52 o 
   9   6  -1      633.93      655.86     88.42 o 
  10   6  -1      598.32      564.02     90.27 o 
  11   6  -1      170.75      150.13    134.95 o 
  12   6  -1       90.78      115.33     81.66 o 
  13   6  -1      408.07      326.25    262.85 o 
  -8   7  -1        0.02       44.12    103.42 o 
  -7   7  -1      348.15      396.98    111.43 o 
  -6   7  -1     1222.27     1199.37    134.70 o 
  -5   7  -1      813.85      705.55    108.03 o 
  -4   7  -1      176.58      178.76     88.52 o 
  -3   7  -1      168.40      181.96     81.49 o 
  -2   7  -1      468.06      442.99     81.96 o 
   3   7  -1     2385.04     2789.62    277.60 o 
   4   7  -1      292.77      436.77    149.25 o 
   5   7  -1       53.51       -4.28    118.78 o 
   6   7  -1      348.31      364.65    150.20 o 
   7   7  -1      790.48      767.83    186.70 o 
   8   7  -1      107.14      106.00    140.52 o 
 -17   0   0     2704.42     3139.02    169.63 o 
 -16   0   0      836.93      943.25    100.67 o 
 -15   0   0      626.39      696.71     88.75 o 
 -14   0   0     2183.64     2255.70    143.91 o 
 -13   0   0     2501.83     2538.56    145.10 o 
 -12   0   0     1739.83     1646.09    121.14 o 
 -11   0   0      269.62      329.06     74.68 o 
 -10   0   0     1300.69     1396.63     73.86 o 
  -9   0   0     5579.34     5422.89    132.02 o 
  -8   0   0     8226.92     8403.61    172.96 o 
  -7   0   0      393.92      404.80     35.65 o 
  -6   0   0     9881.40    10226.49    277.60 o 
  -5   0   0     7555.49     7289.77    211.57 o 
  -4   0   0     6906.77     6783.36    194.31 o 
  -3   0   0     3330.64     3264.11    105.09 o 
  -2   0   0      235.42      211.21     22.24 o 
   2   0   0      236.23      223.08     49.57 o 
   3   0   0     3341.88     3301.45     69.00 o 
   4   0   0     6962.60     6943.97    169.61 o 
   5   0   0     7588.83     7426.02    136.48 o 
   6   0   0     9842.30     9813.34    173.96 o 
   7   0   0      397.03      413.99     40.92 o 
   8   0   0     8139.93     8231.65    211.24 o 
   9   0   0     5518.75     5480.78    131.36 o 
  10   0   0     1293.24     1449.91     76.62 o 
  11   0   0      267.01      295.82     51.96 o 
  12   0   0     1722.50     1613.42     78.15 o 
  13   0   0     2485.28     2703.18    107.00 o 
  14   0   0     2208.76     2319.31    117.27 o 
  15   0   0      622.54      603.99     81.48 o 
  16   0   0      836.06      708.21    114.99 o 
  17   0   0     2706.61     3044.02    186.45 o 
  18   0   0      710.65      628.91    136.45 o 
  19   0   0       41.81       69.19    199.05 o 
  20   0   0       98.19       26.67    110.41 o 
 -20   1   0      317.49      241.02    107.35 o 
 -19   1   0      802.71      817.72    119.63 o 
 -18   1   0      270.94      202.47     91.76 o 
 -17   1   0      226.99      157.65     86.79 o 
 -16   1   0     2113.06     2338.19    165.26 o 
 -15   1   0     1743.98     1980.70    149.49 o 
 -14   1   0      375.02      359.38     80.77 o 
 -13   1   0      780.04      691.14     66.97 o 
 -12   1   0      679.02      641.36     94.08 o 
 -11   1   0     3316.08     3422.57    114.31 o 
 -10   1   0     1725.46     1780.30     74.26 o 
  -9   1   0       92.65      124.56     46.71 o 
  -8   1   0     2855.50     2989.15     97.04 o 
  -7   1   0     3430.29     3268.71     91.14 o 
  -6   1   0     3777.49     3794.72     77.29 o 
  -5   1   0      224.84      244.79     29.40 o 
  -4   1   0      748.33      773.85     38.62 o 
  -3   1   0    16488.05    16530.90    287.77 o 
  -2   1   0    45220.66    42541.91   1965.25 o 
  -1   1   0     3253.49     3179.34     61.24 o 
   0   1   0       51.45       42.33     28.27 o 
   1   1   0     3273.62     3120.51    133.70 o 
   2   1   0    45230.12    44065.55    574.50 o 
   3   1   0    16655.16    16677.97    252.75 o 
   4   1   0      752.94      744.46     43.15 o 
   5   1   0      213.23      226.44     23.01 o 
   6   1   0     3786.43     3702.89    120.48 o 
   7   1   0     3445.68     3387.74     66.36 o 
   8   1   0     2853.55     2888.35     66.93 o 
   9   1   0       88.71       80.02     30.43 o 
  10   1   0     1713.56     1665.96     57.84 o 
  11   1   0     3306.07     3493.91     94.87 o 
  12   1   0      680.75      766.22     51.89 o 
  13   1   0      780.41      822.78     92.95 o 
  14   1   0      363.35      293.05     56.54 o 
  15   1   0     1745.57     1759.81     82.78 o 
  16   1   0     2107.90     2215.65    144.16 o 
  17   1   0      229.08      220.63     59.47 o 
  18   1   0      272.32      246.67     87.55 o 
  19   1   0      808.11      704.28    101.94 o 
  20   1   0      319.36      382.70    133.33 o 
 -19   2   0        5.04       99.22     97.38 o 
 -18   2   0       58.66       37.85     88.55 o 
 -17   2   0       33.82       34.62     83.68 o 
 -16   2   0      214.95      324.71     93.49 o 
 -15   2   0      523.30      538.29    102.33 o 
 -14   2   0     1302.01     1376.27    135.40 o 
 -13   2   0      222.95      150.56     54.77 o 
 -12   2   0      112.38       63.09     48.01 o 
 -11   2   0      160.81      216.61     48.97 o 
 -10   2   0       89.86      135.36     41.66 o 
  -9   2   0      120.04      121.29     37.58 o 
  -8   2   0      902.35      960.64     62.51 o 
  -7   2   0      151.99      156.70     33.09 o 
  -6   2   0      614.23      678.65     43.72 o 
  -5   2   0     1632.91     1565.25     85.16 o 
  -4   2   0      226.57      218.40     27.60 o 
  -3   2   0      278.21      334.77     40.51 o 
  -2   2   0       89.71       87.09     19.10 o 
  -1   2   0      519.03      490.67     23.03 o 
   0   2   0      854.26      692.07     74.35 o 
   1   2   0      513.27      405.11     62.94 o 
   2   2   0       90.38       17.00     35.19 o 
   3   2   0      275.70      253.67     24.54 o 
   4   2   0      232.67      253.91     24.32 o 
   5   2   0     1643.72     1528.87    152.65 o 
   6   2   0      617.97      685.96     55.03 o 
   7   2   0      150.54      184.52     26.52 o 
   8   2   0      894.69      919.40     45.21 o 
   9   2   0      120.51      157.22     30.16 o 
  10   2   0       87.63       59.18     37.49 o 
  11   2   0      161.37       81.52     42.38 o 
  12   2   0      110.20      145.64     48.60 o 
  13   2   0      218.57      219.40     51.62 o 
  14   2   0     1303.96     1360.94     72.40 o 
  15   2   0      523.12      464.96     61.29 o 
  16   2   0      215.82      154.58     79.79 o 
  17   2   0       34.36       22.13     58.08 o 
  18   2   0       58.53      -18.72     76.70 o 
  19   2   0        4.87      -75.02     83.80 o 
 -18   3   0       23.37      -84.19     96.68 o 
 -17   3   0       67.98      111.50     96.91 o 
 -16   3   0      275.65      236.71     99.58 o 
 -15   3   0      231.34      306.43     89.38 o 
 -14   3   0       77.82      118.24     61.84 o 
 -13   3   0       24.10        0.17     51.56 o 
 -12   3   0      134.83       78.10     51.12 o 
 -11   3   0     2923.01     3037.43    119.33 o 
 -10   3   0      523.67      610.59    104.93 o 
  -9   3   0       52.04       39.66     39.24 o 
  -8   3   0      549.45      612.93     52.13 o 
  -7   3   0      472.10      442.70     43.94 o 
  -6   3   0     2196.15     2022.70     82.54 o 
  -5   3   0      774.74      853.90     52.35 o 
  -4   3   0      337.07      282.23     51.12 o 
  -3   3   0      441.15      448.80     34.44 o 
  -2   3   0     2641.02     2727.23     69.88 o 
  -1   3   0     1053.80     1166.82     37.85 o 
   0   3   0     2193.45     2572.50    167.04 o 
   1   3   0     1038.87      903.53    102.83 o 
   2   3   0     2614.69     2710.56    177.68 o 
   3   3   0      452.64      277.07     73.03 o 
   4   3   0      336.03      332.53     24.22 o 
   5   3   0      764.08      839.83     94.75 o 
   6   3   0     2174.35     2032.83     64.18 o 
   7   3   0      457.40      415.25     42.13 o 
   8   3   0      557.32      588.68     70.07 o 
   9   3   0       52.05       -4.40     29.43 o 
  10   3   0      535.70      496.16     69.01 o 
  11   3   0     2945.15     2737.82    136.86 o 
  12   3   0      133.14      108.96     66.36 o 
  13   3   0       24.29      -21.63     62.09 o 
  14   3   0       73.48       21.02     68.49 o 
  15   3   0      240.39      282.31     86.65 o 
  16   3   0      279.48      140.57     86.87 o 
  17   3   0       68.22      -40.54     88.83 o 
  18   3   0       24.97       16.51     93.91 o 
 -17   4   0      540.99      428.17    120.45 o 
 -16   4   0      367.81      398.19     85.93 o 
 -15   4   0       17.38      -16.13     68.71 o 
 -14   4   0      832.79      876.98     90.85 o 
 -13   4   0      837.08      863.22    102.71 o 
 -12   4   0     1013.64     1178.11     89.23 o 
 -11   4   0      246.99      222.53     58.09 o 
 -10   4   0     1277.64     1294.88    123.87 o 
  -9   4   0     3771.45     3544.44    182.57 o 
  -8   4   0     4543.56     4548.53    195.74 o 
  -7   4   0      729.18      629.83     82.05 o 
  -4   4   0     4003.83     4005.76    157.93 o 
  -3   4   0     1358.89     1361.97    110.17 o 
  -2   4   0      157.66      182.58     29.52 o 
  -1   4   0     1345.84     1273.45     71.47 o 
   0   4   0     8877.29     8930.32    385.89 o 
   1   4   0     1343.45     1211.03    134.02 o 
   2   4   0      160.19      210.44     77.93 o 
   3   4   0     1346.71     1180.40    138.61 o 
   4   4   0     3998.29     4058.76    254.30 o 
   5   4   0     2519.68     2507.14     91.99 o 
   6   4   0      486.00      445.35     38.08 o 
   7   4   0      719.83      670.84     47.55 o 
   8   4   0     4505.64     4427.78    148.23 o 
   9   4   0     3738.44     3941.17    145.15 o 
  10   4   0     1275.31     1173.98    159.82 o 
  11   4   0      250.15       92.68     62.34 o 
  12   4   0     1020.42      907.01     96.36 o 
  13   4   0      838.58      783.61    115.19 o 
  14   4   0      834.10      558.05     95.37 o 
  15   4   0       17.05       19.11     81.50 o 
  16   4   0      362.29      277.34     96.72 o 
  17   4   0      539.97      337.94    188.60 o 
 -15   5   0      450.10      510.97    147.90 o 
 -14   5   0      153.41      169.52    120.01 o 
 -13   5   0       46.37      172.80    111.24 o 
 -12   5   0     1009.32      982.49    145.48 o 
 -11   5   0     1046.98     1089.25    142.61 o 
 -10   5   0     1454.36     1529.60    151.41 o 
  -9   5   0      708.91      682.27    107.54 o 
  -8   5   0     1674.72     1765.95    137.90 o 
  -7   5   0     1668.67     1643.47    127.90 o 
  -6   5   0     2909.25     2898.66    147.05 o 
  -5   5   0      412.42      509.92     73.67 o 
  -4   5   0      742.11      643.29     73.53 o 
  -3   5   0     2490.97     2481.97    118.27 o 
  -2   5   0     4012.75     3842.73    141.06 o 
  -1   5   0     1713.09     1660.98     62.97 o 
   0   5   0        5.92      -40.16     71.30 o 
   1   5   0     1718.17     1997.24    194.04 o 
   2   5   0     4014.99     4273.85    272.53 o 
   3   5   0     2495.32     2622.35    226.18 o 
   4   5   0      735.59      720.18    132.04 o 
   5   5   0      404.79      405.50    115.14 o 
   6   5   0     2886.59     3081.56    252.26 o 
   7   5   0     1651.20     1778.42    146.01 o 
   8   5   0     1690.84     1560.00    100.24 o 
   9   5   0      704.88      735.42    123.02 o 
  10   5   0     1450.04     1576.01    206.19 o 
  11   5   0     1035.73      990.81    181.12 o 
  12   5   0     1006.38      888.43    100.11 o 
  13   5   0       46.78      -54.46     68.44 o 
  14   5   0      152.18       84.65     82.27 o 
  15   5   0      442.07      311.41     96.54 o 
 -12   6   0       93.95       50.16    118.63 o 
 -11   6   0        3.06       13.71    107.54 o 
 -10   6   0      312.44      191.23    113.79 o 
  -9   6   0      710.91      576.01    117.54 o 
  -8   6   0      354.76      238.99     97.55 o 
  -7   6   0       57.62      117.08     84.59 o 
  -6   6   0      701.77      608.15     98.40 o 
  -5   6   0      285.98      295.55     84.86 o 
  -4   6   0      427.10      404.26     80.45 o 
  -3   6   0      113.00      -82.12     60.48 o 
  -2   6   0      199.38      230.81     61.85 o 
   1   6   0      868.67      795.74    145.35 o 
   2   6   0      201.30      239.51    114.07 o 
   3   6   0      112.59      228.06    109.38 o 
   4   6   0      431.79      378.60    127.45 o 
   5   6   0      286.42      416.65    132.20 o 
   6   6   0      701.16      537.46    148.18 o 
   7   6   0       55.91       95.83    119.23 o 
   8   6   0      343.57      251.19    130.85 o 
   9   6   0      704.06      656.56     89.58 o 
  10   6   0      315.56      254.49    191.08 o 
  11   6   0        3.20       30.13     76.29 o 
  12   6   0       97.95       57.75     81.48 o 
  -8   7   0       33.98        0.81     94.58 o 
  -7   7   0        2.78      115.47     99.46 o 
  -6   7   0       13.58      103.69     93.50 o 
  -5   7   0       45.28      180.38     91.39 o 
  -4   7   0       36.61      -31.95     80.68 o 
  -3   7   0        4.15       -7.45     75.99 o 
  -2   7   0       69.43       -1.30     68.66 o 
   3   7   0        3.93       35.29    121.73 o 
   4   7   0       36.98       13.10    120.00 o 
   5   7   0       45.71       84.24    129.28 o 
   6   7   0       13.46      -72.66    121.89 o 
   7   7   0        2.87      -56.06    123.74 o 
   8   7   0       33.87      167.52    146.30 o 
 -20   1   1      406.85      448.13    109.83 o 
 -19   1   1       49.18       17.85     90.26 o 
 -18   1   1       60.47       47.42     85.20 o 
 -17   1   1      204.47      151.56     82.72 o 
 -16   1   1      885.06      904.02    107.19 o 
 -15   1   1      468.12      487.69     88.70 o 
 -14   1   1      641.06      737.00     94.09 o 
 -13   1   1      380.49      402.12     56.99 o 
 -12   1   1     2045.03     2157.08    142.12 o 
 -11   1   1     3646.29     3807.24    120.38 o 
 -10   1   1      660.97      731.35     70.69 o 
  -9   1   1     1774.43     1869.87     81.03 o 
  -8   1   1     3405.93     3411.48     96.07 o 
  -7   1   1     6413.17     6222.41    261.40 o 
  -6   1   1     2127.98     2219.03     57.10 o 
  -5   1   1      188.32      204.24     20.64 o 
  -4   1   1     7161.72     7014.23    134.39 o 
  -3   1   1    11355.96    11364.26    330.13 o 
  -2   1   1     9775.17     9450.98    233.41 o 
  -1   1   1      947.41      965.59     26.42 o 
   0   1   1      373.25      363.84     40.27 o 
   2   1   1     7276.47     7080.49     96.72 o 
   3   1   1      776.92      705.88     26.04 o 
   4   1   1    12052.06    11897.07    160.65 o 
   5   1   1     5617.89     5580.84    123.01 o 
   6   1   1      224.68      190.71     23.41 o 
   7   1   1     2925.18     3068.76     64.86 o 
   8   1   1      607.52      727.11     39.05 o 
   9   1   1     1378.84     1430.34     60.22 o 
  10   1   1     3114.85     3029.25    142.67 o 
  11   1   1      789.60      677.73     64.01 o 
  12   1   1      408.99      437.66     68.31 o 
  13   1   1      885.64      854.41     64.29 o 
  14   1   1      578.09      508.97     60.13 o 
  15   1   1      913.17      962.60     71.69 o 
  16   1   1      895.91      757.23     64.94 o 
  17   1   1       89.51       28.70     56.48 o 
  18   1   1      125.62       24.94     86.06 o 
  19   1   1      150.33       29.33     76.69 o 
  20   1   1      314.37      332.07    100.81 o 
 -20   2   1       52.65       28.64    102.03 o 
 -19   2   1      385.14      222.51    103.42 o 
 -18   2   1     1096.35     1060.23    127.44 o 
 -17   2   1      540.23      597.23    106.18 o 
 -16   2   1       66.69       53.53     83.86 o 
 -15   2   1      508.06      476.47     70.29 o 
 -14   2   1     1797.43     1993.89    126.42 o 
 -13   2   1     3511.81     3709.40    264.53 o 
 -12   2   1     1319.56     1329.52     86.32 o 
 -11   2   1      329.92      420.57    121.89 o 
 -10   2   1     5180.57     5105.50    141.68 o 
  -9   2   1     4155.15     3971.95    185.59 o 
  -8   2   1     4268.77     4243.62    116.43 o 
  -7   2   1      860.53      976.69     53.16 o 
  -6   2   1     3408.29     3224.90    143.42 o 
  -5   2   1     7360.92     7118.97    207.21 o 
  -4   2   1     4381.23     4366.12    142.06 o 
  -2   2   1     5163.73     4937.69    198.61 o 
  -1   2   1     5592.37     5382.17    225.90 o 
   0   2   1    10297.73     9789.12    360.21 o 
   3   2   1     1215.83     1165.35     37.88 o 
   4   2   1     5865.36     5482.98    110.86 o 
   5   2   1     4389.23     4342.91    120.88 o 
   6   2   1     2004.16     2180.01     68.62 o 
   7   2   1     9218.52     9460.67    147.80 o 
   8   2   1     8523.91     8569.08    142.55 o 
   9   2   1     6301.13     6564.54    103.65 o 
  10   2   1       12.61       62.42     38.06 o 
  11   2   1     1980.31     2120.86     78.69 o 
  12   2   1     3381.82     3545.27    102.97 o 
  13   2   1     1390.46     1511.22     72.49 o 
  14   2   1     1025.68      950.88     66.32 o 
  15   2   1      594.50      603.63     68.50 o 
  16   2   1     1370.92     1316.90     81.37 o 
  17   2   1     1318.84     1262.04     80.57 o 
  18   2   1      643.82      641.17     97.24 o 
  19   2   1       12.05       42.63     80.76 o 
 -19   3   1      358.62      417.95    122.52 o 
 -18   3   1       15.84      -23.02     98.44 o 
 -17   3   1      210.41      227.23     99.55 o 
 -16   3   1     1222.84     1358.88    102.90 o 
 -15   3   1      600.45      655.12     81.34 o 
 -14   3   1       18.87       10.15     55.38 o 
 -13   3   1      253.71      228.19     59.95 o 
 -12   3   1     3512.68     3715.07    133.36 o 
 -11   3   1     5847.00     5937.42    254.95 o 
 -10   3   1      857.77      911.03     91.74 o 
  -9   3   1      132.01      118.99     41.99 o 
  -8   3   1     1462.20     1470.24     76.25 o 
  -7   3   1     4310.05     4495.06    118.66 o 
  -6   3   1     3538.15     3466.92    103.85 o 
  -5   3   1      730.97      765.16     70.14 o 
  -4   3   1     5681.03     5739.78    126.46 o 
  -3   3   1     4152.95     3922.36     91.60 o 
  -2   3   1     6922.28     7002.39    133.59 o 
  -1   3   1      117.06      118.13     55.18 o 
   0   3   1      817.00      659.96     88.08 o 
   1   3   1     3243.09     3033.09    186.43 o 
   2   3   1     1524.29     1234.42    137.04 o 
   3   3   1     3236.79     3363.83    204.92 o 
   4   3   1      136.06      130.29     20.66 o 
   5   3   1     3569.54     3545.38     86.84 o 
   6   3   1     6886.86     7589.48    169.76 o 
   7   3   1     3577.56     3560.97    142.57 o 
   8   3   1       61.67        2.32     22.90 o 
   9   3   1     1145.75      997.45    138.92 o 
  10   3   1     3280.12     3477.56    144.68 o 
  11   3   1     1719.58     1533.58    278.84 o 
  12   3   1      136.30      149.36     81.34 o 
  13   3   1     1635.37     1371.15    112.62 o 
  14   3   1     1486.93     1266.39    125.72 o 
  15   3   1      615.16      593.34    139.80 o 
  16   3   1      101.64      115.08     88.12 o 
  17   3   1      147.88       16.42     91.10 o 
  18   3   1      848.21      631.08    117.59 o 
 -17   4   1       17.00        0.00     77.38 o 
 -16   4   1       36.37       -4.10    104.92 o 
 -15   4   1      282.54      181.67    136.07 o 
 -14   4   1      775.09      849.89     89.06 o 
 -13   4   1      354.58      281.06     78.07 o 
 -12   4   1      252.21      339.78     65.23 o 
 -11   4   1       40.84      179.90     82.74 o 
 -10   4   1      126.52      220.07     80.95 o 
  -9   4   1      748.89      788.81    100.35 o 
  -8   4   1      852.31      845.49     96.31 o 
  -7   4   1      213.12      280.60     66.63 o 
  -4   4   1      360.53      373.17     40.95 o 
  -3   4   1      141.61      178.55     31.01 o 
  -2   4   1      763.23      870.23     45.09 o 
   0   4   1        5.35       26.52     57.24 o 
   1   4   1       27.81       31.16     63.56 o 
   2   4   1       16.67      -54.46     60.00 o 
   3   4   1      880.60      791.26    120.42 o 
   4   4   1      709.59      658.15    119.36 o 
   5   4   1      117.81      143.50     27.21 o 
   6   4   1      299.89      299.41     67.70 o 
   7   4   1     1199.38     1138.53    144.54 o 
   8   4   1     1000.69      901.58     75.57 o 
   9   4   1      727.11      664.43     73.80 o 
  10   4   1       36.19       35.03     55.97 o 
  11   4   1       68.40       44.14     59.08 o 
  12   4   1       77.52      117.22     67.48 o 
  13   4   1      266.97      271.55     80.72 o 
  14   4   1       39.24       24.56     77.06 o 
  15   4   1       52.56       77.27     86.33 o 
  16   4   1      285.31      286.01     98.77 o 
  17   4   1      148.23       -1.13    160.37 o 
 -15   5   1      443.45      279.10    131.02 o 
 -14   5   1        7.26       -7.67    113.01 o 
 -13   5   1       37.21      -33.71    100.17 o 
 -12   5   1      322.56      295.57    108.72 o 
 -11   5   1      106.09      242.19     99.64 o 
 -10   5   1      152.72      126.53     89.79 o 
  -9   5   1      116.60      161.49     83.10 o 
  -8   5   1       78.65       66.46     71.18 o 
  -7   5   1      145.97       39.41     60.82 o 
  -6   5   1       49.34       88.31     58.41 o 
  -5   5   1       63.40       41.83     54.86 o 
  -4   5   1       77.40       77.09     53.50 o 
  -3   5   1      268.37      153.32     52.36 o 
  -2   5   1      338.38      312.11     37.54 o 
   0   5   1       45.29       35.86     79.12 o 
   1   5   1      518.84      462.97    108.98 o 
   2   5   1      612.61      567.97    119.96 o 
   3   5   1       19.28      -45.13     73.84 o 
   4   5   1      132.64       74.44     88.98 o 
   5   5   1       50.08       17.89     86.71 o 
   6   5   1      256.10      272.48     53.60 o 
   7   5   1      185.68       80.41    117.04 o 
   8   5   1       15.14       -7.04     53.39 o 
   9   5   1      150.25      121.78     62.84 o 
  10   5   1        8.22       12.98     62.46 o 
  11   5   1       55.34      -30.23     64.45 o 
  12   5   1       30.63       17.95     69.51 o 
  13   5   1       15.22       43.26     74.97 o 
  14   5   1       52.72       93.39     85.64 o 
  15   5   1       42.20       93.25     92.63 o 
 -13   6   1      412.95      573.83    152.13 o 
 -12   6   1       89.02      140.23    119.68 o 
 -11   6   1      174.58      231.84    115.69 o 
 -10   6   1      593.13      643.90    129.90 o 
  -9   6   1      628.72      801.68    122.70 o 
  -8   6   1      922.82      870.38    119.03 o 
  -7   6   1      215.62      131.14     84.98 o 
  -6   6   1      284.92      320.16     88.79 o 
  -5   6   1     2754.05     2681.45    153.46 o 
  -4   6   1      337.16      481.48     80.75 o 
  -3   6   1       42.91       52.67     59.44 o 
  -2   6   1       48.52      -49.85     53.12 o 
   1   6   1      276.92      257.94    116.78 o 
   2   6   1      119.67      139.24    105.47 o 
   3   6   1      547.75      556.30    143.01 o 
   4   6   1     1470.84     1467.93    195.08 o 
   5   6   1      385.74      430.79    139.88 o 
   6   6   1      271.35      327.43    130.56 o 
   7   6   1      584.06      443.22    149.26 o 
   8   6   1     1059.33      840.86    175.42 o 
   9   6   1      648.76      466.09    148.55 o 
  10   6   1      102.09       81.87     75.10 o 
  11   6   1      170.72      108.32    162.45 o 
  12   6   1      502.93      331.67     91.54 o 
  -8   7   1      109.41      166.93    104.47 o 
  -7   7   1      784.22      755.86    121.31 o 
  -6   7   1      339.46      444.66    102.26 o 
  -5   7   1       53.75      -71.09     82.26 o 
  -4   7   1      289.74      214.40     86.28 o 
   3   7   1      164.60      104.40    128.21 o 
   4   7   1      179.11      105.37    124.67 o 
   5   7   1      814.17      943.17    186.45 o 
   6   7   1     1212.48     1409.78    216.19 o 
   7   7   1      343.56      420.54    164.43 o 
   8   7   1        0.02       67.18    140.42 o 
 -18   0   2      964.20     1108.92    107.56 o 
 -17   0   2      444.22      591.60     89.70 o 
 -16   0   2      689.45      721.18     91.77 o 
 -15   0   2     3792.84     4328.42    182.84 o 
 -14   0   2     3256.09     3334.02    162.36 o 
 -13   0   2     2544.72     2879.78    149.43 o 
 -12   0   2      133.41      162.56     40.71 o 
 -11   0   2     5190.67     5382.33    140.12 o 
 -10   0   2     4629.37     4611.83    121.86 o 
  -9   0   2     1417.56     1328.37     66.36 o 
  -8   0   2      822.26      946.25     79.70 o 
  -7   0   2     1535.63     1582.28     92.25 o 
  -6   0   2     8781.46     8627.26    243.24 o 
  -5   0   2      793.11      757.26     57.13 o 
  -4   0   2      594.10      644.63     47.69 o 
  -3   0   2      932.47      921.87     33.79 o 
  -2   0   2     1855.06     1798.69     60.22 o 
  -1   0   2    14581.94    14369.88    336.42 o 
   0   0   2     2795.91     2782.84     52.57 o 
   1   0   2      676.91      574.37     30.18 o 
   2   0   2    36924.25    35718.80   1043.16 o 
   3   0   2      364.63      383.59     26.05 o 
   4   0   2     3753.38     3640.30     83.37 o 
   5   0   2      594.08      602.96     40.38 o 
   6   0   2     3562.71     3543.43     76.52 o 
   7   0   2    10252.03    10172.48    181.92 o 
   8   0   2     9702.80     9442.61    240.20 o 
   9   0   2      845.67      941.43     53.62 o 
  10   0   2     1614.02     1670.17     73.73 o 
  11   0   2     1470.58     1534.15     84.89 o 
  12   0   2     3266.77     3445.72    208.73 o 
  13   0   2     1122.59     1183.90     87.02 o 
  14   0   2      295.82      323.79     71.11 o 
  15   0   2      299.93      353.60     75.04 o 
  16   0   2     2562.02     2648.60    174.59 o 
  17   0   2      581.98      400.49    131.21 o 
  18   0   2      136.85       97.20    131.13 o 
  19   0   2      357.46      309.99    118.47 o 
 -20   1   2      532.40      439.35    109.61 o 
 -19   1   2      167.63      166.12     92.31 o 
 -18   1   2       13.53       -8.30     79.63 o 
 -17   1   2     1110.32     1038.47    115.19 o 
 -16   1   2     1020.02      953.71    110.62 o 
 -15   1   2      126.51       76.02     71.60 o 
 -14   1   2      167.62      175.41     50.89 o 
 -13   1   2     1726.18     1765.67     95.88 o 
 -12   1   2     2732.90     2629.73    485.54 o 
 -11   1   2     1734.53     1765.47     85.33 o 
 -10   1   2       46.61       55.37     25.17 o 
  -9   1   2      942.88      920.13     46.41 o 
  -8   1   2     1957.39     1932.55     99.79 o 
  -7   1   2     1295.86     1150.01    115.36 o 
  -6   1   2      312.24      293.61     24.42 o 
  -5   1   2      817.96      798.23     44.32 o 
  -4   1   2     8647.21     8524.54    226.05 o 
  -3   1   2    11480.49    11021.30    231.05 o 
  -2   1   2      653.94      577.48     45.81 o 
  -1   1   2       21.20       17.90     14.04 o 
   1   1   2     2212.15     2211.75     37.25 o 
   2   1   2     6239.03     5907.90    112.81 o 
   3   1   2     9469.61     9356.24    127.05 o 
   4   1   2    14870.14    14796.06    196.28 o 
   5   1   2    11873.66    12088.78    269.76 o 
   6   1   2     3223.46     3179.48     61.86 o 
   7   1   2      563.81      599.97     34.38 o 
   8   1   2      812.91      793.83     42.85 o 
   9   1   2     1976.76     1959.03     58.93 o 
  10   1   2     2377.06     2308.72     93.98 o 
  11   1   2      172.46      155.26     36.85 o 
  12   1   2       92.04      102.16     41.61 o 
  13   1   2      578.85      634.44     59.90 o 
  14   1   2     2695.35     2798.39     99.89 o 
  15   1   2     1047.11     1106.60     66.66 o 
  16   1   2       99.19       71.50     54.54 o 
  17   1   2      181.40      118.04     61.84 o 
  18   1   2      758.47      765.26     86.95 o 
  19   1   2      211.68      157.79     89.44 o 
 -20   2   2       20.27      -10.77    101.58 o 
 -19   2   2       37.79       61.09     95.77 o 
 -18   2   2        4.92      -18.95     85.25 o 
 -17   2   2        4.68      -66.43     80.71 o 
 -16   2   2       75.11      140.87     87.17 o 
 -15   2   2     1335.93     1467.74     96.10 o 
 -14   2   2      516.07      388.22     62.81 o 
 -13   2   2      350.40      328.14     58.25 o 
 -12   2   2       97.73       46.73     44.02 o 
 -11   2   2        6.63      -52.67     36.17 o 
 -10   2   2       81.41       16.21     35.75 o 
  -9   2   2      170.85      157.81     37.34 o 
  -8   2   2      717.96      774.25     97.15 o 
  -7   2   2     1187.45     1188.01     61.58 o 
  -6   2   2       57.68       35.54     20.36 o 
  -5   2   2      257.90      276.87     31.31 o 
  -4   2   2     2402.82     2586.71    104.04 o 
  -3   2   2     1565.60     1429.39     78.34 o 
  -2   2   2        5.80        5.50     23.52 o 
  -1   2   2     2650.72     2441.35    143.31 o 
   3   2   2      389.65      401.11     59.48 o 
   4   2   2     1178.87     1167.90     46.66 o 
   5   2   2     1318.69     1404.86     55.44 o 
   6   2   2     2529.41     2616.50     63.92 o 
   7   2   2      898.79      920.89     43.72 o 
   8   2   2      189.70      201.99     25.55 o 
   9   2   2      578.54      570.70     43.86 o 
  10   2   2      146.41       78.57     39.77 o 
  11   2   2      334.49      379.56     50.77 o 
  12   2   2      348.05      324.93     52.35 o 
  13   2   2      346.11      299.91     52.29 o 
  14   2   2       11.38       -9.55     54.12 o 
  15   2   2       67.10      -27.52     63.20 o 
  16   2   2      133.63       30.69     70.53 o 
  17   2   2       86.33       39.23     61.76 o 
  18   2   2      135.83      106.57     86.00 o 
  19   2   2       11.64      -25.22     78.25 o 
 -19   3   2       13.68      -37.39     97.11 o 
 -18   3   2       22.08       -8.54     95.75 o 
 -17   3   2      362.04      303.98    101.99 o 
 -16   3   2      379.42      294.43     72.57 o 
 -15   3   2      142.73      122.55     62.58 o 
 -14   3   2       54.86      -53.26     52.35 o 
 -13   3   2      380.66      294.50     60.76 o 
 -12   3   2      489.47      511.62     65.15 o 
 -11   3   2     1349.94     1583.99     94.54 o 
 -10   3   2        4.72      -33.92     40.96 o 
  -9   3   2      869.50      859.82     60.74 o 
  -8   3   2      243.90      215.26     39.77 o 
  -7   3   2      706.99      692.68     39.79 o 
  -6   3   2      646.80      726.73     50.89 o 
  -5   3   2      302.16      361.45     54.00 o 
  -4   3   2     2660.98     2896.25     80.94 o 
  -3   3   2     2546.56     2424.11     68.47 o 
  -2   3   2     1102.59     1120.46     42.58 o 
  -1   3   2       63.35       57.95     52.59 o 
   0   3   2     4700.23     5366.75    254.53 o 
   1   3   2      285.53      275.03     69.29 o 
   2   3   2     1448.25     1383.50    136.45 o 
   3   3   2       42.89       77.22     54.61 o 
   4   3   2      983.14      947.26     43.93 o 
   5   3   2     2951.04     2930.26     79.67 o 
   6   3   2     1067.84     1014.59     53.79 o 
   7   3   2       32.52      -24.29     26.62 o 
   8   3   2       20.60       -4.17     30.35 o 
   9   3   2      701.96      658.43     69.80 o 
  10   3   2      769.26      685.82     78.71 o 
  11   3   2       19.43       -1.70     56.56 o 
  12   3   2      149.53       39.35     66.37 o 
  13   3   2      644.82      538.85    142.87 o 
  14   3   2      117.17      109.57     77.87 o 
  15   3   2      128.15      118.31     85.50 o 
  16   3   2      114.92       57.90     85.54 o 
  17   3   2       51.29       71.00     93.64 o 
  18   3   2      574.35      368.18    112.75 o 
 -18   4   2      490.27      473.32    123.12 o 
 -17   4   2       98.52      133.63     80.44 o 
 -16   4   2        7.53       13.56     70.76 o 
 -15   4   2      842.43      814.13     90.82 o 
 -14   4   2     1439.44     1596.61    194.50 o 
 -13   4   2      374.80      431.49     80.24 o 
 -12   4   2       36.73       48.41     71.65 o 
 -11   4   2      713.08      683.91    107.79 o 
 -10   4   2      251.54      259.48     79.69 o 
  -9   4   2      768.34      946.87    105.20 o 
  -8   4   2      422.22      367.78     76.39 o 
  -7   4   2     1004.69      910.03     89.15 o 
  -5   4   2     4218.23     4343.24    170.97 o 
  -4   4   2      887.68      925.59     52.27 o 
  -3   4   2     1159.31     1193.63     56.71 o 
  -2   4   2     4501.59     4787.33    102.70 o 
   0   4   2     2095.01     1971.93    177.52 o 
   1   4   2       49.74      -14.80     61.36 o 
   2   4   2     4407.27     4450.59    263.74 o 
   3   4   2     3618.49     3451.60    238.19 o 
   5   4   2      479.03      479.83     46.38 o 
   6   4   2     1088.74     1061.69     62.18 o 
   7   4   2     1075.23     1090.70     76.99 o 
   8   4   2     2476.46     2482.62    119.01 o 
   9   4   2      352.26      345.42     82.96 o 
  10   4   2      550.39      372.06     68.24 o 
  11   4   2      809.36      812.93     89.60 o 
  12   4   2     1647.16     1576.01    205.68 o 
  13   4   2      696.09      447.76     89.08 o 
  14   4   2      106.14      110.19     83.54 o 
  15   4   2      605.18      479.78    104.10 o 
  16   4   2     1151.72      950.78    124.54 o 
 -16   5   2      616.53      702.43    102.24 o 
 -15   5   2      589.79      800.44    157.04 o 
 -14   5   2      176.16      138.33    117.08 o 
 -13   5   2      695.16      751.25    133.46 o 
 -12   5   2      820.68      682.82    124.25 o 
 -11   5   2      546.96      541.59    110.19 o 
 -10   5   2      409.35      388.55    100.40 o 
  -9   5   2      222.27      150.32     80.45 o 
  -8   5   2      136.67      194.54     74.86 o 
  -7   5   2     1024.64      886.79     96.39 o 
  -6   5   2      199.12      208.93     66.38 o 
  -5   5   2     1119.66      898.64     87.62 o 
  -4   5   2     2525.49     2665.04    128.85 o 
  -3   5   2     3543.16     3593.00    138.19 o 
  -2   5   2      734.66      668.49     64.60 o 
   0   5   2     1857.19     2091.14    195.51 o 
   1   5   2     2204.29     1962.40    198.08 o 
   2   5   2     3721.25     3675.78    259.97 o 
   3   5   2      166.55      193.75     99.36 o 
   4   5   2     3899.81     4305.36    286.81 o 
   5   5   2     2873.35     2667.05    248.79 o 
   6   5   2     1229.46     1268.31     82.67 o 
   7   5   2      833.70      720.38     75.85 o 
   8   5   2      468.94      394.74    138.14 o 
   9   5   2      509.07      510.53     78.72 o 
  10   5   2     1211.15     1141.05    100.02 o 
  11   5   2      461.08      270.13     98.54 o 
  12   5   2      190.68      176.37     78.19 o 
  13   5   2      466.90      297.89     96.80 o 
  14   5   2     1143.80     1068.10    195.25 o 
  15   5   2      183.73       92.86     92.85 o 
 -13   6   2      165.74      103.65    130.13 o 
 -12   6   2       73.28       83.82    118.79 o 
 -11   6   2       90.89       92.94    111.45 o 
 -10   6   2      281.74      217.23    108.37 o 
  -9   6   2       91.64       65.54     87.82 o 
  -8   6   2      420.94      565.09    102.27 o 
  -7   6   2      103.94      -18.39     77.10 o 
  -6   6   2      218.91      170.01     81.33 o 
  -5   6   2      434.33      375.51     80.65 o 
  -4   6   2       26.82      -36.21     62.60 o 
  -3   6   2       76.95      116.29     61.83 o 
  -2   6   2      321.67      264.63     60.99 o 
   1   6   2       85.46        1.27     94.40 o 
   2   6   2      800.21      793.08    152.17 o 
   3   6   2      274.29      302.71    122.87 o 
   4   6   2      240.19      190.10    116.91 o 
   5   6   2       24.37       84.87    109.63 o 
   6   6   2       86.04      100.47    118.73 o 
   7   6   2       76.99      178.40    125.08 o 
   8   6   2      357.42      268.40     71.44 o 
   9   6   2       52.44       53.43     67.52 o 
  10   6   2      189.37      165.36     76.06 o 
  11   6   2      206.53       79.53    124.90 o 
  12   6   2      117.71       60.35     84.89 o 
  -9   7   2      119.32      150.61    108.80 o 
  -8   7   2        8.63      -29.82    101.08 o 
  -7   7   2       12.20       52.29     98.25 o 
  -6   7   2       55.01      -96.19     85.15 o 
  -5   7   2       23.35      -53.28     82.55 o 
  -4   7   2       64.04       17.67     78.22 o 
  -3   7   2       42.00       68.80     73.55 o 
   3   7   2       14.56      103.27    122.64 o 
   4   7   2       82.88       74.44    127.94 o 
   5   7   2       31.13      114.79    133.46 o 
   6   7   2        1.60      -27.60    127.33 o 
   7   7   2       60.13      114.08    139.07 o 
   8   7   2        9.50     -108.20    131.20 o 
 -21   1   3      230.27      183.74    103.66 o 
 -20   1   3       30.99       64.45     91.66 o 
 -19   1   3      100.66      140.29     88.20 o 
 -18   1   3      816.04      707.12    108.86 o 
 -17   1   3      539.69      582.65     98.14 o 
 -16   1   3      338.49      350.85     87.39 o 
 -15   1   3      185.10      196.46     75.42 o 
 -14   1   3     1301.36     1276.74     82.47 o 
 -13   1   3     1377.77     1603.16    133.70 o 
 -12   1   3     1036.02     1037.25     70.02 o 
 -11   1   3      162.33      180.36     40.57 o 
 -10   1   3      753.49      807.64     47.62 o 
  -9   1   3     2628.54     2658.62     85.19 o 
  -8   1   3     3001.28     3091.12     90.48 o 
  -7   1   3      754.99      719.02     73.28 o 
  -6   1   3      189.51      213.07     22.16 o 
  -5   1   3     5289.69     5210.44     90.30 o 
  -4   1   3     5858.40     5808.84    118.69 o 
  -3   1   3    33870.02    33431.70    757.32 o 
  -1   1   3     9459.22     9293.00    198.49 o 
   0   1   3     6928.13     6753.33    105.66 o 
   1   1   3     1925.81     1996.55     45.31 o 
   2   1   3     1833.73     1796.89     39.33 o 
   3   1   3     8342.38     8722.61    122.37 o 
   4   1   3     4943.70     4790.61     96.96 o 
   5   1   3     2818.24     2585.51     52.90 o 
   6   1   3     1829.11     1866.01     52.00 o 
   7   1   3      259.83      306.09     32.11 o 
   8   1   3     1150.52     1176.01     44.53 o 
   9   1   3     2738.29     2801.14     70.54 o 
  10   1   3     1304.23     1329.61     69.89 o 
  11   1   3       86.15       68.49     37.34 o 
  12   1   3     1916.61     2111.36     74.32 o 
  13   1   3      804.23      791.17     62.38 o 
  14   1   3     1024.78      917.72     60.44 o 
  15   1   3        9.48      -76.04     48.48 o 
  16   1   3       85.46       65.94     58.30 o 
  17   1   3      247.96      228.04     65.20 o 
  18   1   3      385.71      457.04     93.21 o 
  19   1   3      113.03      171.01     90.22 o 
 -20   2   3      530.53      567.38    120.39 o 
 -19   2   3     1085.03     1220.96    136.89 o 
 -18   2   3      404.26      233.50     94.76 o 
 -17   2   3      292.99      280.51     92.82 o 
 -16   2   3      814.73      655.08    105.15 o 
 -15   2   3     2554.53     2734.02    152.74 o 
 -14   2   3     2472.31     2544.65    116.65 o 
 -13   2   3      970.67     1049.61     78.82 o 
 -12   2   3     1519.06     1576.74     94.20 o 
 -11   2   3     3223.93     3304.93    114.46 o 
 -10   2   3     3628.35     3624.10    135.78 o 
  -9   2   3      841.41      869.69     56.23 o 
  -8   2   3     1481.62     1454.46     72.32 o 
  -7   2   3    11445.82    11654.61    366.68 o 
  -6   2   3     8170.64     8245.23    135.22 o 
  -5   2   3    10462.01    10589.22    203.43 o 
  -4   2   3      124.41      114.25     34.49 o 
  -3   2   3     1896.57     1787.61     54.56 o 
  -2   2   3     8853.98     8151.18    280.88 o 
   2   2   3     8500.30     7891.65    128.69 o 
   3   2   3     9184.03     8762.73    147.30 o 
   4   2   3     2492.07     2639.24     66.67 o 
   5   2   3       56.35       36.58     24.39 o 
   6   2   3     3090.76     3024.39     69.68 o 
   7   2   3     5292.86     5186.30    100.10 o 
   8   2   3     1451.60     1385.31     43.92 o 
   9   2   3      181.08      253.69     40.22 o 
  10   2   3     4433.95     4397.78    103.44 o 
  11   2   3     2474.83     2579.89    130.75 o 
  12   2   3      901.43      924.40     68.65 o 
  13   2   3      124.49       52.94     48.73 o 
  14   2   3      818.77      770.31     63.72 o 
  15   2   3     1317.54     1373.46     76.80 o 
  16   2   3      883.32      907.08     77.67 o 
  17   2   3       42.18     -108.01     56.02 o 
  18   2   3      454.53      432.29     69.04 o 
 -19   3   3       19.09       43.45    105.35 o 
 -18   3   3      790.99      937.05    130.82 o 
 -17   3   3     1464.79     1600.30    147.29 o 
 -16   3   3      628.85      783.02     99.95 o 
 -15   3   3      101.37       41.45     60.67 o 
 -14   3   3      692.33      802.02     78.97 o 
 -13   3   3      541.88      602.03     69.39 o 
 -12   3   3     3028.98     3054.82    122.97 o 
 -11   3   3     3584.70     3737.87    220.50 o 
 -10   3   3      707.67      551.89     57.86 o 
  -8   3   3     4601.03     4649.04    122.99 o 
  -7   3   3     2324.78     2514.69     92.13 o 
  -6   3   3      386.49      429.47     41.28 o 
  -5   3   3      812.35      865.70     70.68 o 
  -4   3   3     7226.12     7235.42    149.16 o 
  -3   3   3     5818.54     5734.02    118.17 o 
  -2   3   3      490.14      563.47     35.76 o 
  -1   3   3     2759.87     2785.54    177.00 o 
   0   3   3     3394.33     2907.90    189.81 o 
   1   3   3     1000.11      732.59     96.59 o 
   2   3   3      346.74      291.16     70.43 o 
   4   3   3     2919.08     2878.90    171.02 o 
   5   3   3     4055.06     4123.80     92.58 o 
   6   3   3     1382.13     1337.72     82.43 o 
   7   3   3      358.18      355.78     74.67 o 
   8   3   3     2593.18     2675.52    218.58 o 
   9   3   3     3016.62     3214.54    133.11 o 
  10   3   3      484.52      378.26     69.76 o 
  11   3   3      635.84      587.91     80.59 o 
  12   3   3      785.79      704.85    108.64 o 
  13   3   3     3110.08     3532.15    287.38 o 
  14   3   3      722.75      808.00    205.40 o 
  15   3   3      129.05       27.80     79.50 o 
  16   3   3      228.57      243.95     95.28 o 
  17   3   3      301.02      245.76    102.24 o 
  18   3   3      324.34      252.40    109.09 o 
 -18   4   3       44.53       46.01    105.96 o 
 -17   4   3       72.08      -13.19     72.52 o 
 -16   4   3       87.98       42.82     70.82 o 
 -15   4   3       44.26       61.98     98.83 o 
 -14   4   3      296.91      269.77     72.30 o 
 -13   4   3      149.63      119.22     61.16 o 
 -12   4   3       73.02       87.92     81.11 o 
 -11   4   3       60.26       -8.92     68.56 o 
 -10   4   3     1191.27     1093.89    115.40 o 
  -9   4   3      865.37      648.24     87.93 o 
  -8   4   3     1190.13     1045.44    100.14 o 
  -5   4   3      927.65     1046.37     87.03 o 
  -4   4   3      214.67      252.56     36.10 o 
  -3   4   3       66.80       68.21     39.23 o 
  -2   4   3      647.89      744.45     59.47 o 
   0   4   3      419.36      450.40     93.47 o 
   1   4   3      112.93      103.07     73.05 o 
   2   4   3      548.83      369.05     96.76 o 
   3   4   3      371.86      294.27     90.76 o 
   5   4   3      337.23      345.99     37.24 o 
   6   4   3      667.14      692.69     51.03 o 
   7   4   3      482.94      446.33     65.19 o 
   8   4   3      117.68       95.05     53.78 o 
   9   4   3      137.13      106.08     57.75 o 
  10   4   3      362.81      295.47    112.79 o 
  11   4   3      182.40      157.26     66.51 o 
  12   4   3      127.79      118.88     70.97 o 
  13   4   3       35.93       10.53     77.32 o 
  14   4   3       37.81      123.26     84.63 o 
  15   4   3      231.52      128.62     88.87 o 
  16   4   3       48.98      -20.08     87.77 o 
 -16   5   3       28.11     -118.40    116.52 o 
 -15   5   3       37.60      206.94    121.80 o 
 -14   5   3      237.66      110.19    113.33 o 
 -13   5   3      302.86      297.26    113.23 o 
 -12   5   3       16.94       41.71     99.54 o 
 -11   5   3       86.19       31.57     91.49 o 
 -10   5   3       21.67     -100.59     77.72 o 
  -9   5   3       79.29      112.51     79.38 o 
  -8   5   3      607.28      534.94     90.53 o 
  -7   5   3        5.02       -8.09     57.55 o 
  -6   5   3       26.71      109.61     60.88 o 
  -5   5   3      172.43      130.96     59.57 o 
  -4   5   3       65.80       41.98     52.07 o 
  -3   5   3       71.30       30.75     47.74 o 
   0   5   3      406.42      409.94    111.29 o 
   1   5   3      602.04      425.92    110.03 o 
   2   5   3       15.25      -47.68     79.56 o 
   3   5   3      203.72      169.85     95.71 o 
   4   5   3      218.75        7.13     85.47 o 
   5   5   3      458.29      376.14    120.65 o 
   6   5   3       55.37       56.97     47.29 o 
   7   5   3      102.77       60.20     52.23 o 
   8   5   3       49.45       13.20     56.39 o 
   9   5   3      557.03      476.54    108.84 o 
  10   5   3       86.08       62.30     66.72 o 
  11   5   3       88.21       93.16     74.81 o 
  12   5   3       77.89       76.81     78.44 o 
  13   5   3       11.31       28.74     80.21 o 
  14   5   3      143.49       31.89     84.31 o 
 -13   6   3       44.99      121.19    120.27 o 
 -12   6   3      232.29      128.85    113.34 o 
 -11   6   3      783.45      681.08    132.29 o 
 -10   6   3      969.74     1052.45    135.37 o 
  -9   6   3      234.42       75.74     90.55 o 
  -8   6   3      184.00      168.90     86.85 o 
  -7   6   3     1223.37     1104.30    116.25 o 
  -5   6   3      456.69      435.81     83.14 o 
  -4   6   3       58.76      133.10     69.33 o 
  -3   6   3      382.35      420.13     69.56 o 
   2   6   3     1861.11     2010.96    222.65 o 
   3   6   3     1417.87     1490.11    195.37 o 
   4   6   3       36.29        5.02    106.94 o 
   5   6   3      179.97      162.29    121.56 o 
   6   6   3      271.94      295.90    138.33 o 
   7   6   3     1015.71     1059.86    187.20 o 
   8   6   3       46.61       36.62     64.36 o 
   9   6   3      430.45      291.83    100.92 o 
  10   6   3      434.76      270.20    105.89 o 
  11   6   3      750.86      547.51     97.41 o 
  12   6   3      418.22      311.45    133.40 o 
  -9   7   3     1040.77      697.36    127.31 o 
  -8   7   3      942.21      733.74    123.46 o 
  -7   7   3      188.11      -26.34     92.99 o 
  -6   7   3       27.37       64.47     88.92 o 
  -5   7   3      600.36      507.20     99.19 o 
  -4   7   3     1410.02     1515.81    122.53 o 
   3   7   3      126.91       44.37    129.02 o 
   4   7   3      590.95      492.05    161.71 o 
   5   7   3     1387.38     1339.01    215.07 o 
   6   7   3      175.49      207.01    146.03 o 
   7   7   3       33.37      149.81    140.34 o 
 -19   0   4     1048.25     1381.08    115.18 o 
 -18   0   4      716.31      800.67     97.33 o 
 -17   0   4      240.31      214.09     76.34 o 
 -16   0   4     1864.13     2335.20    142.53 o 
 -15   0   4     2886.25     3027.50    159.24 o 
 -14   0   4     1686.62     1715.85    129.68 o 
 -13   0   4       55.49       77.10     60.43 o 
 -12   0   4     3770.11     4022.62    120.53 o 
 -11   0   4     4749.49     4787.94    128.15 o 
 -10   0   4      528.34      481.92     43.71 o 
  -9   0   4      394.33      487.65     50.62 o 
  -8   0   4      478.50      408.81     34.99 o 
  -7   0   4     4069.85     3757.58    143.12 o 
  -6   0   4     7593.24     7753.41    223.86 o 
  -5   0   4     2072.25     2171.88     62.08 o 
  -4   0   4    20856.32    20970.04    350.47 o 
  -3   0   4    21426.72    21660.09    438.91 o 
  -2   0   4    15819.92    15353.17    378.91 o 
  -1   0   4     2689.65     2586.04     83.43 o 
   0   0   4      289.45      374.06     34.08 o 
   1   0   4    29891.63    29887.90    429.23 o 
   2   0   4   126887.91   125738.68   1769.02 o 
   3   0   4    14570.68    14654.65    226.39 o 
   4   0   4     3432.09     3356.86     80.91 o 
   5   0   4     3937.49     3675.21     87.89 o 
   6   0   4    13284.68    13073.28    279.52 o 
   7   0   4    14051.60    13962.17    301.27 o 
   8   0   4      932.74      943.15     59.07 o 
   9   0   4     4161.67     4284.24    120.27 o 
  10   0   4     4334.76     4410.00    129.48 o 
  11   0   4     5516.26     5793.21    153.14 o 
  12   0   4       98.31       89.01     77.04 o 
  13   0   4      381.56      381.94     68.98 o 
  14   0   4     1712.63     1784.35    141.58 o 
  15   0   4     1657.03     1609.78    132.52 o 
  16   0   4      490.38      439.08    106.15 o 
  17   0   4      302.47      140.81    101.17 o 
  18   0   4      726.55      928.80    176.54 o 
  19   0   4     1147.37     1185.97    188.79 o 
 -21   1   4      204.26      148.43    101.24 o 
 -20   1   4       97.54      256.96     96.52 o 
 -19   1   4      556.39      469.29    102.60 o 
 -18   1   4      533.86      596.72    102.31 o 
 -17   1   4      934.57      996.67    113.61 o 
 -16   1   4      377.99      357.91     86.13 o 
 -15   1   4       25.39      -21.16     64.31 o 
 -14   1   4     3282.75     3570.57    127.95 o 
 -13   1   4     2317.65     2356.66    102.17 o 
 -12   1   4      377.77      435.27     88.30 o 
 -11   1   4      177.64      221.08     33.36 o 
 -10   1   4      504.20      444.80     41.55 o 
  -9   1   4     6148.75     6214.28    118.23 o 
  -8   1   4     1461.55     1472.95     64.96 o 
  -7   1   4       79.24       91.23     19.90 o 
  -6   1   4     2739.03     2706.51     61.26 o 
  -5   1   4     9282.94     9192.53    164.84 o 
  -4   1   4     5737.83     5778.15     96.80 o 
  -3   1   4     1253.39     1273.73     86.75 o 
  -2   1   4     3745.61     3756.01    104.89 o 
  -1   1   4    29595.93    29532.99    396.51 o 
   0   1   4    29944.27    29328.96    364.55 o 
   1   1   4     4589.12     4608.19     68.49 o 
   2   1   4      311.16      280.35     20.10 o 
   3   1   4     2366.70     2278.87     51.42 o 
   4   1   4     8289.12     8526.87    151.41 o 
   5   1   4     7597.34     7556.60    104.49 o 
   6   1   4       92.13      108.46     23.73 o 
   7   1   4      953.51     1032.18     59.32 o 
   8   1   4     1615.61     1523.90     52.66 o 
   9   1   4     1826.83     1804.97     66.66 o 
  10   1   4      128.94      135.10     28.46 o 
  11   1   4      171.93      146.64     40.01 o 
  12   1   4     1005.73      956.88     63.45 o 
  13   1   4     1978.70     1994.50     74.13 o 
  14   1   4      410.88      346.46     53.11 o 
  15   1   4       50.22       53.46     59.29 o 
  16   1   4     1129.40     1176.80     78.22 o 
  17   1   4     1054.72     1285.15    142.74 o 
  18   1   4      490.02      540.29     95.62 o 
  19   1   4       60.26       10.93     87.28 o 
 -20   2   4      221.01      178.40    104.48 o 
 -19   2   4      113.17      127.34     94.02 o 
 -18   2   4       54.39       -5.71     85.45 o 
 -17   2   4        3.24      -49.41     80.09 o 
 -16   2   4      212.70      172.74     86.07 o 
 -15   2   4      556.06      570.32     73.50 o 
 -14   2   4      632.27      745.44     72.44 o 
 -13   2   4      154.52      256.95     54.07 o 
 -12   2   4       45.11       48.16     44.24 o 
 -11   2   4      101.84      111.96     42.69 o 
 -10   2   4       37.98       53.34     73.43 o 
  -9   2   4       55.07       79.06     33.41 o 
  -8   2   4     2350.08     2340.51     82.79 o 
  -7   2   4     1956.58     1960.15     72.31 o 
  -6   2   4      119.07      124.45     52.12 o 
  -5   2   4      752.59      841.68     45.88 o 
  -4   2   4      175.47      196.24     36.95 o 
  -3   2   4      858.51      737.18     57.95 o 
  -2   2   4     1034.10     1017.01     38.83 o 
   1   2   4      383.99      365.64     58.30 o 
   2   2   4     1253.11     1329.96     40.82 o 
   3   2   4     2368.48     2458.28     60.39 o 
   4   2   4      894.41      998.81     72.17 o 
   5   2   4     1365.30     1397.84     58.34 o 
   6   2   4      442.99      419.62     31.96 o 
   7   2   4     1064.37     1127.41     60.68 o 
   8   2   4       49.74       21.19     29.21 o 
   9   2   4       37.76       49.43     38.30 o 
  10   2   4      719.00      708.27     53.02 o 
  11   2   4       36.33       35.67     43.88 o 
  12   2   4       49.32       23.53     46.22 o 
  13   2   4      105.95       32.13     67.60 o 
  14   2   4      165.48      159.35     56.82 o 
  15   2   4      177.36      188.77     61.90 o 
  16   2   4      681.49      632.70     73.08 o 
  17   2   4      152.46      200.59     61.80 o 
  18   2   4        5.82       -0.88     67.03 o 
 -19   3   4       54.42      243.57    108.32 o 
 -18   3   4       91.12       85.98     96.93 o 
 -17   3   4      503.42      391.60    103.51 o 
 -16   3   4      101.89      122.67     66.39 o 
 -15   3   4       69.74       55.66     72.08 o 
 -14   3   4      578.80      611.22     73.25 o 
 -13   3   4     1251.38     1285.76    133.02 o 
 -12   3   4      114.54       39.97     49.06 o 
 -11   3   4      213.85      219.37     50.84 o 
 -10   3   4      436.13      492.70    118.33 o 
  -9   3   4     1400.12     1379.72    159.89 o 
  -8   3   4      944.61      935.50     94.41 o 
  -7   3   4       86.66       84.50     32.96 o 
  -6   3   4      222.52      209.04     33.63 o 
  -5   3   4     1373.07     1399.83     91.76 o 
  -4   3   4      875.12      990.70     50.16 o 
  -3   3   4     1599.20     1640.62     54.85 o 
  -2   3   4      771.13      747.59     36.62 o 
  -1   3   4     1425.16     1337.32    137.70 o 
   0   3   4     1898.90     1829.16    154.98 o 
   1   3   4      481.91      556.40     86.29 o 
   3   3   4     2709.09     2720.10     63.01 o 
   4   3   4     2391.57     2300.91     66.06 o 
   5   3   4      820.99      802.35     43.36 o 
   6   3   4        3.55       11.70     27.24 o 
   7   3   4      228.01      168.58     82.29 o 
   8   3   4     1119.98     1029.53    140.86 o 
   9   3   4     2126.80     2104.69    116.04 o 
  10   3   4       51.91       -8.72     56.67 o 
  11   3   4      234.61      160.57     69.45 o 
  12   3   4      395.46      275.20     76.36 o 
  13   3   4      295.77      208.76    140.56 o 
  14   3   4      302.06      234.84    113.51 o 
  15   3   4       55.52      177.00     85.91 o 
  16   3   4      161.17      119.03     89.96 o 
  17   3   4      379.57      299.34    106.63 o 
 -18   4   4      195.25      128.97     82.87 o 
 -17   4   4      297.28      324.70     88.61 o 
 -16   4   4      840.27      742.49     91.11 o 
 -15   4   4     1821.22     1743.96    112.94 o 
 -14   4   4      478.31      568.09    146.10 o 
 -13   4   4      475.38      482.00     72.78 o 
 -12   4   4      665.13      759.45    114.15 o 
 -11   4   4      837.33      929.20    113.10 o 
 -10   4   4     1781.57     1812.01    141.95 o 
  -9   4   4      314.07      300.58     73.95 o 
  -8   4   4     1225.80      979.91     96.14 o 
  -5   4   4      528.98      542.85     45.71 o 
  -4   4   4      587.49      524.39     42.24 o 
  -3   4   4     4985.26     5157.02    112.88 o 
  -2   4   4     2715.97     2813.61     98.47 o 
   0   4   4      883.51      785.84    115.80 o 
   1   4   4     3684.32     3946.03    242.11 o 
   2   4   4     6347.59     6063.21    321.43 o 
   4   4   4        4.91       16.85     20.95 o 
   5   4   4     1720.96     1602.07     65.49 o 
   6   4   4     2448.49     2394.45    231.81 o 
   7   4   4     1765.65     1803.38    220.17 o 
   8   4   4       31.93      -77.19     49.65 o 
   9   4   4      741.36      753.40     80.59 o 
  10   4   4     2254.80     2582.80    246.50 o 
  11   4   4     1433.04     1233.36    107.02 o 
  12   4   4      536.23      473.01    154.73 o 
  13   4   4      138.59      151.62     80.58 o 
  14   4   4      884.45      781.06    108.69 o 
  15   4   4      894.93      698.29    111.89 o 
  16   4   4      266.56      164.26    100.15 o 
 -16   5   4      192.83      178.15    132.51 o 
 -15   5   4      179.72      144.04    118.38 o 
 -14   5   4      557.14      392.47    127.24 o 
 -13   5   4      372.19      463.85    120.77 o 
 -12   5   4      467.86      518.76    116.26 o 
 -11   5   4      134.38      -23.89     84.54 o 
 -10   5   4     1459.88     1264.93    132.69 o 
  -9   5   4     3041.08     3136.99    177.69 o 
  -8   5   4     1910.39     1986.80    137.24 o 
  -7   5   4       46.96       93.79     62.35 o 
  -6   5   4      389.19      328.87     71.32 o 
  -5   5   4     2093.05     2213.76    125.15 o 
  -4   5   4     1596.19     1765.22    103.05 o 
  -3   5   4      269.41      277.96     38.74 o 
   0   5   4     3073.55     3213.13    246.35 o 
   1   5   4     2268.40     2196.47    214.74 o 
   2   5   4        4.40      104.51     89.10 o 
   3   5   4     4452.75     4694.64    303.58 o 
   4   5   4     2219.52     2247.95    229.21 o 
   5   5   4     1353.34     1207.78    172.43 o 
   6   5   4       64.94       58.93     50.03 o 
   7   5   4      786.66      703.58     74.95 o 
   8   5   4      976.29      808.30    101.16 o 
   9   5   4     1111.96     1129.02    101.29 o 
  10   5   4      533.58      523.47     87.21 o 
  11   5   4      255.67      303.83     81.19 o 
  12   5   4      549.33      273.39     84.73 o 
  13   5   4     1015.76      732.45    209.86 o 
  14   5   4      307.01      240.57     96.86 o 
 -13   6   4      241.88      278.33    125.67 o 
 -12   6   4      281.90      365.26    121.23 o 
 -11   6   4       54.91       70.26    107.72 o 
 -10   6   4      310.46      499.77    113.86 o 
  -9   6   4       14.18      -39.10     81.78 o 
  -8   6   4      512.48      488.07     96.68 o 
  -7   6   4      351.45      367.89     92.26 o 
  -6   6   4      380.77      370.14     88.56 o 
  -5   6   4       58.88        8.99     70.38 o 
  -4   6   4       47.66       22.96     63.61 o 
  -3   6   4      349.09      276.91     65.71 o 
   2   6   4     1290.95     1148.36    175.72 o 
   3   6   4      192.69      170.64    117.14 o 
   4   6   4       35.15       20.91    104.41 o 
   5   6   4      102.34      166.04    118.85 o 
   6   6   4      229.94      252.15    130.96 o 
   7   6   4      778.64      636.27     79.04 o 
   8   6   4       98.64       72.64     65.65 o 
   9   6   4      350.27      261.81    108.75 o 
  10   6   4      119.07       81.87     76.23 o 
  11   6   4      350.24      253.31     88.73 o 
  -9   7   4       52.29       82.88    107.89 o 
  -8   7   4       66.72       -7.71    102.21 o 
  -7   7   4       42.82       93.62     98.47 o 
  -6   7   4       19.75      -71.34     87.28 o 
  -5   7   4       33.82       -7.89     84.66 o 
  -4   7   4      121.83       22.20     76.91 o 
   3   7   4       44.44       12.21    128.19 o 
   4   7   4       49.77     -118.12    118.58 o 
   5   7   4       33.84       32.30    124.31 o 
   6   7   4       15.02       88.57    137.97 o 
   7   7   4      105.69      -54.96    129.92 o 
 -21   1   5       54.62     -124.09     89.00 o 
 -20   1   5       49.82       36.67     87.51 o 
 -19   1   5      444.22      433.36     99.35 o 
 -18   1   5     1066.91      914.16    112.78 o 
 -17   1   5      147.79      123.93     81.54 o 
 -16   1   5      183.45       93.44     75.46 o 
 -15   1   5      228.73      162.26     71.39 o 
 -14   1   5     2126.36     2252.55    106.11 o 
 -13   1   5     1324.38     1455.06    170.53 o 
 -12   1   5      200.40      355.39     50.65 o 
 -11   1   5      599.13      581.45     42.67 o 
 -10   1   5     1233.24     1198.33     55.82 o 
  -9   1   5     4822.96     4876.44    128.35 o 
  -8   1   5     1178.06     1196.18     75.74 o 
  -7   1   5     3051.67     3112.10     85.03 o 
  -6   1   5     1761.77     1767.77     50.49 o 
  -5   1   5    13168.82    13600.85    245.35 o 
  -4   1   5     1332.47     1426.39     42.85 o 
  -3   1   5     1389.11     1243.39     38.34 o 
  -2   1   5    33851.05    33630.01    558.40 o 
  -1   1   5    17422.02    17272.52    294.54 o 
   0   1   5     1187.19     1113.80     39.64 o 
   1   1   5     2214.83     2242.53     46.40 o 
   2   1   5     5629.22     5595.01     86.60 o 
   3   1   5     1049.41      934.34     45.09 o 
   4   1   5     4358.58     4455.04     67.45 o 
   5   1   5     4101.22     4223.30     69.20 o 
   6   1   5     6062.18     6216.87     92.14 o 
   7   1   5     2775.17     2613.93     61.54 o 
   8   1   5     2140.65     2168.72     62.54 o 
   9   1   5     1258.87     1308.20     66.30 o 
  10   1   5      660.96      631.39     49.81 o 
  11   1   5      742.09      873.94     59.55 o 
  12   1   5     1146.62     1206.73     61.06 o 
  13   1   5      186.69      202.30     47.97 o 
  14   1   5       23.04      -19.84     50.41 o 
  15   1   5      461.70      484.59     69.64 o 
  16   1   5      587.18      648.57     77.23 o 
  17   1   5      517.00      541.37     91.48 o 
  18   1   5      387.22      306.85     90.29 o 
 -20   2   5      862.47      750.68    124.43 o 
 -19   2   5       34.48      -81.57     84.07 o 
 -18   2   5      209.46      191.72     91.88 o 
 -17   2   5      206.33      163.32     89.10 o 
 -16   2   5     1674.72     1898.20    143.81 o 
 -15   2   5      551.06      520.42     75.90 o 
 -14   2   5      346.98      425.08    112.76 o 
 -13   2   5     1164.87     1174.80     79.41 o 
 -12   2   5     7327.54     7349.52    186.39 o 
 -11   2   5     2411.12     2493.68    115.23 o 
 -10   2   5      727.42      715.85     55.68 o 
  -9   2   5     1513.86     1460.69     73.36 o 
  -8   2   5     5395.77     5546.44    129.34 o 
  -7   2   5    10836.18    11069.94    303.91 o 
  -6   2   5     9628.62    10145.19    200.90 o 
  -5   2   5     1158.29     1150.73     53.32 o 
  -3   2   5     5614.46     5363.65    110.04 o 
  -2   2   5     7697.08     7405.68    195.90 o 
  -1   2   5     1907.84     1721.01     60.69 o 
   0   2   5    10262.37    10051.11    159.45 o 
   1   2   5    10597.48    10016.38    161.36 o 
   2   2   5     7747.18     7650.24    131.65 o 
   3   2   5     3366.00     3531.61     67.30 o 
   4   2   5     4305.76     4284.49    113.83 o 
   5   2   5     3169.28     3186.60     92.81 o 
   6   2   5     6704.60     6570.82    117.07 o 
   7   2   5     4513.68     4588.03     81.13 o 
   8   2   5       99.87       52.97     34.56 o 
   9   2   5     4527.34     4567.72     99.50 o 
  10   2   5     5515.93     5478.64    153.26 o 
  11   2   5     3821.29     3853.96    100.76 o 
  12   2   5      339.35      314.09     61.56 o 
  13   2   5      942.73     1030.31     69.98 o 
  14   2   5     1654.16     1673.72    124.33 o 
  15   2   5     1762.52     2012.10    122.26 o 
  16   2   5      439.04      314.21     61.55 o 
  17   2   5      336.76      252.04     68.87 o 
  18   2   5      783.53      612.52    124.13 o 
 -19   3   5      610.14      745.09    127.94 o 
 -18   3   5      854.12      887.92    127.64 o 
 -17   3   5      226.89      163.91     69.21 o 
 -16   3   5      203.81      217.94     74.99 o 
 -15   3   5      668.08      612.59     77.05 o 
 -14   3   5     1272.54     1381.19     94.29 o 
 -13   3   5      270.42      304.05     59.02 o 
 -12   3   5      231.22      243.78     53.88 o 
 -11   3   5      162.20      219.58     50.18 o 
 -10   3   5     9954.62    10099.78    219.92 o 
  -9   3   5     5241.41     5389.44    139.00 o 
  -8   3   5     1820.54     1902.93    122.21 o 
  -7   3   5     1285.40     1339.89     71.15 o 
  -6   3   5     2487.07     2463.05     82.68 o 
  -5   3   5     6193.80     6098.33    193.91 o 
  -4   3   5     2435.36     2484.73     74.26 o 
  -3   3   5      523.92      573.34     34.11 o 
  -2   3   5     5959.48     6021.28    116.83 o 
  -1   3   5     4746.42     4716.75    245.77 o 
   0   3   5     5593.62     5459.69    261.98 o 
   2   3   5      986.86      937.71     57.71 o 
   3   3   5     2546.00     2463.32     62.70 o 
   4   3   5     1914.85     1821.21     60.52 o 
   5   3   5      977.26      903.48     50.10 o 
   6   3   5       32.34        6.96     33.14 o 
   7   3   5     4223.38     4551.81    276.76 o 
   8   3   5     4538.93     4546.20    156.99 o 
   9   3   5     5662.59     5790.41    320.80 o 
  10   3   5      196.78      123.94     63.58 o 
  11   3   5      760.01      600.21     85.85 o 
  12   3   5     2654.20     2652.31    430.62 o 
  13   3   5     1479.51     1184.76    129.10 o 
  14   3   5       96.18       86.61     78.62 o 
  15   3   5       28.53      -37.69     80.56 o 
  16   3   5      264.76      199.19     96.17 o 
  17   3   5      475.00      181.68    103.63 o 
 -18   4   5       58.76      -47.19     75.79 o 
 -17   4   5      319.33      198.48     80.87 o 
 -16   4   5       67.73       60.91     72.16 o 
 -15   4   5        7.89       89.91    130.13 o 
 -14   4   5      200.70      239.98     70.12 o 
 -13   4   5      136.75      184.50    123.60 o 
 -12   4   5     1182.76     1165.43    127.95 o 
 -11   4   5      979.90     1018.71    117.04 o 
 -10   4   5      179.24      117.31     70.48 o 
  -9   4   5      903.58      822.08     96.74 o 
  -8   4   5     1962.18     1994.48    128.57 o 
  -5   4   5      171.16      176.37     35.29 o 
  -4   4   5     1088.33     1192.29     60.34 o 
  -3   4   5      855.93      978.72     71.14 o 
   0   4   5      364.76      333.45     90.59 o 
   1   4   5      503.27      241.98     79.26 o 
   2   4   5      116.65       -4.62     39.43 o 
   3   4   5      137.38       19.99     36.83 o 
   4   4   5       87.94       60.57     24.81 o 
   5   4   5      162.45      125.29     34.23 o 
   6   4   5     2767.47     2769.74    253.72 o 
   7   4   5      146.11      114.67     55.90 o 
   8   4   5       31.36      -26.21     53.53 o 
   9   4   5      254.08      269.05     66.55 o 
  10   4   5      757.80      654.39     85.87 o 
  11   4   5      804.15      797.35     96.69 o 
  12   4   5       24.43      -29.36     68.41 o 
  13   4   5      181.05      146.88     83.03 o 
  14   4   5      214.66      193.10     88.70 o 
  15   4   5       44.14      -43.05     86.64 o 
  16   4   5       58.51      189.53    101.49 o 
 -16   5   5       40.21       34.20    122.04 o 
 -15   5   5       54.32       88.59    119.72 o 
 -14   5   5      138.23      267.30    121.85 o 
 -13   5   5       64.99       53.68     98.61 o 
 -12   5   5       42.36       66.61     90.51 o 
 -11   5   5      167.34       82.30     90.56 o 
 -10   5   5      562.96      565.24    101.56 o 
  -9   5   5      413.20      427.04     91.11 o 
  -8   5   5      165.48      116.99     68.27 o 
  -7   5   5      164.05      137.46     65.01 o 
  -6   5   5      480.27      495.56     76.76 o 
  -5   5   5      466.91      448.91     70.53 o 
  -4   5   5      309.37      259.35     57.90 o 
  -3   5   5       18.25       23.68     32.76 o 
   1   5   5       55.73       51.63     83.90 o 
   2   5   5      184.88      125.41     92.88 o 
   3   5   5      284.40      306.98    111.17 o 
   4   5   5      173.55      171.89     98.17 o 
   5   5   5       97.44       41.98     46.49 o 
   6   5   5      151.07      181.56     54.88 o 
   7   5   5       96.57       69.97     55.95 o 
   8   5   5      118.53       94.38     63.73 o 
   9   5   5       75.05       20.33     65.19 o 
  10   5   5       77.58       39.22     73.16 o 
  11   5   5      491.34      388.46     88.36 o 
  12   5   5       11.87        3.85    102.32 o 
  13   5   5       49.57       69.98     85.60 o 
  14   5   5       34.53      114.94     94.25 o 
 -13   6   5      276.81      252.33    124.73 o 
 -12   6   5      398.42      482.08    129.57 o 
 -11   6   5      270.78      290.59    112.86 o 
 -10   6   5       65.82     -107.78     86.20 o 
  -9   6   5      215.49       14.34     84.76 o 
  -8   6   5     1628.50     1328.31    129.17 o 
  -7   6   5      868.91      669.07    102.21 o 
  -6   6   5      430.63      323.15     88.44 o 
  -5   6   5       65.70       76.95     72.02 o 
  -4   6   5      949.02      872.62     90.18 o 
   2   6   5      447.98      546.10    138.49 o 
   3   6   5       53.43       73.39    106.56 o 
   4   6   5      125.67       84.27    112.41 o 
   5   6   5      259.08      278.19    129.10 o 
   6   6   5     1141.14     1310.78    198.52 o 
   7   6   5      323.39      287.96     92.98 o 
   8   6   5      107.23      192.68     70.38 o 
   9   6   5      440.75      344.90     94.82 o 
  10   6   5      725.48      617.88    233.77 o 
  11   6   5      356.91      304.06     92.43 o 
  -9   7   5      734.55      712.42    128.40 o 
  -8   7   5       59.66       31.89    101.55 o 
  -7   7   5       17.74       22.91     93.17 o 
  -6   7   5      613.80      438.07    101.30 o 
  -5   7   5      938.83      905.76    107.01 o 
  -4   7   5      147.83      143.34     77.59 o 
   3   7   5      609.89      698.03    181.49 o 
   4   7   5      750.92      814.58    182.29 o 
   5   7   5      241.72      162.71    138.20 o 
   6   7   5       10.84      -81.91    125.66 o 
 -19   0   6      281.66      267.89     82.32 o 
 -18   0   6      534.08      537.55     88.24 o 
 -17   0   6     1139.39     1157.15    105.17 o 
 -16   0   6     1809.80     1940.40    136.77 o 
 -15   0   6     2058.02     1958.56    139.16 o 
 -14   0   6      866.51      729.55     86.69 o 
 -13   0   6     5377.41     5478.49    149.13 o 
 -12   0   6    10261.79    10711.33    228.08 o 
 -11   0   6     2818.77     2657.59     93.71 o 
 -10   0   6      920.04     1008.28     56.27 o 
  -9   0   6     3613.55     3519.34    137.28 o 
  -8   0   6     6263.56     6381.32    205.65 o 
  -7   0   6     4990.80     4730.59    163.67 o 
  -6   0   6     1134.29     1163.74     52.45 o 
  -5   0   6     4006.66     4092.31     94.49 o 
  -4   0   6    32964.70    33164.61    862.29 o 
  -3   0   6     6645.08     6644.15    127.78 o 
  -2   0   6      546.27      625.33     49.65 o 
  -1   0   6     7448.36     7125.49    135.46 o 
   0   0   6      346.02      419.30     32.73 o 
   1   0   6    11567.41    11224.28    179.62 o 
   2   0   6    13920.29    13918.41    212.84 o 
   3   0   6      149.64      174.31     26.05 o 
   4   0   6     2516.09     2503.83     70.03 o 
   5   0   6    13701.75    13277.25    283.03 o 
   6   0   6     2845.36     2445.47    260.43 o 
   7   0   6       74.87       58.09     34.43 o 
   8   0   6     4129.52     4033.44    112.75 o 
   9   0   6     6474.72     6629.06    172.32 o 
  10   0   6     3724.32     3991.53    124.83 o 
  11   0   6      649.33      655.10     70.09 o 
  12   0   6      147.37      145.14     59.47 o 
  13   0   6     2423.52     2480.75    118.88 o 
  14   0   6     1201.67     1086.92    113.95 o 
  15   0   6     1265.76     1196.10    122.99 o 
  16   0   6      145.57       91.78    141.83 o 
  17   0   6      532.63      501.16    157.71 o 
  18   0   6     1096.37     1181.37    186.43 o 
 -21   1   6       31.95       27.42     91.13 o 
 -20   1   6      637.12      505.91    104.07 o 
 -19   1   6      534.28      578.04    102.59 o 
 -18   1   6      717.79      769.08    106.45 o 
 -17   1   6      604.43      727.81    101.90 o 
 -16   1   6      181.55      216.99     78.09 o 
 -15   1   6     3242.51     3595.77    171.38 o 
 -14   1   6     3927.71     4197.63    136.52 o 
 -13   1   6     1317.93     1445.25     83.60 o 
 -12   1   6      594.11      662.91    137.74 o 
 -11   1   6     2768.69     2911.92    127.79 o 
 -10   1   6     3201.57     3418.92     85.02 o 
  -9   1   6     3178.38     3336.47     79.61 o 
  -8   1   6     1132.71     1234.04     61.88 o 
  -7   1   6     2659.92     2900.45     92.37 o 
  -6   1   6     2693.28     2583.84     60.93 o 
  -5   1   6    10923.85    10911.06    165.40 o 
  -4   1   6     1467.18     1580.22     45.40 o 
  -3   1   6     1103.02     1097.95     37.66 o 
  -2   1   6     4906.38     4843.85     82.50 o 
  -1   1   6     9202.72     8865.78    164.64 o 
   0   1   6    15431.66    15186.97    196.96 o 
   1   1   6    11236.56    11379.59    153.47 o 
   2   1   6     4335.74     4246.17     73.06 o 
   3   1   6     5546.54     5356.67     96.42 o 
   4   1   6     3608.48     3558.53     66.57 o 
   5   1   6     2630.56     2749.82     94.44 o 
   6   1   6     5019.14     5002.21     81.13 o 
   7   1   6     8802.75     8883.62    121.89 o 
   8   1   6     1141.82     1073.64     65.18 o 
   9   1   6      119.56      121.01     30.81 o 
  10   1   6      123.38      130.08     33.40 o 
  11   1   6     2490.63     2595.07     81.15 o 
  12   1   6      717.48      708.40     57.74 o 
  13   1   6      193.40      175.95     51.65 o 
  14   1   6       21.33      -17.23     55.83 o 
  15   1   6      703.51      735.07     76.18 o 
  16   1   6      851.49      825.38     81.04 o 
  17   1   6      300.50      322.94     86.95 o 
  18   1   6       44.08       -2.50    106.78 o 
 -21   2   6      113.89        7.74    102.81 o 
 -20   2   6       80.37       44.42     94.97 o 
 -19   2   6      148.88      234.76     95.41 o 
 -18   2   6        4.37       -1.84     80.35 o 
 -17   2   6       18.66        6.78     82.20 o 
 -16   2   6      374.84      424.18     95.60 o 
 -15   2   6       41.02      -12.99     49.45 o 
 -14   2   6        7.74        5.68     46.40 o 
 -13   2   6     1190.74     1336.45    122.07 o 
 -12   2   6      876.81      905.79     69.58 o 
 -11   2   6       32.52       83.63     39.92 o 
 -10   2   6       83.88       63.01     36.19 o 
  -9   2   6       10.05        5.41     30.17 o 
  -8   2   6      336.83      359.13     39.18 o 
  -7   2   6     1843.92     1934.54     70.14 o 
  -6   2   6      592.05      686.78     46.10 o 
  -5   2   6      240.83      216.83     32.42 o 
  -4   2   6      274.79      275.32     41.06 o 
  -3   2   6      140.38      183.09     23.47 o 
  -2   2   6     2218.37     2349.80     60.93 o 
  -1   2   6     1135.88     1119.89     42.16 o 
   0   2   6      722.78      706.69     43.33 o 
   1   2   6     1681.73     1752.88     49.38 o 
   2   2   6     1085.40     1189.08     45.39 o 
   3   2   6     1318.48     1316.42    113.20 o 
   4   2   6     2248.90     2453.90     79.48 o 
   5   2   6     1091.84     1072.24     67.29 o 
   6   2   6     1074.01     1029.45     41.84 o 
   7   2   6      336.55      339.56     33.66 o 
   8   2   6      272.96      270.90     43.72 o 
   9   2   6      301.75      204.54     42.33 o 
  10   2   6     1243.57     1204.88     62.24 o 
  11   2   6      355.59      351.81     56.44 o 
  12   2   6      172.03      148.22     51.69 o 
  13   2   6      127.48      173.99     54.88 o 
  14   2   6       39.86      -40.16     59.17 o 
  15   2   6       53.01       46.04     56.07 o 
  16   2   6       44.01       -5.65     61.20 o 
  17   2   6       73.31       67.77     66.31 o 
 -20   3   6       71.21       86.11    103.62 o 
 -19   3   6      151.02       75.01    100.79 o 
 -18   3   6      301.85      277.29    101.93 o 
 -17   3   6      224.18      222.46     95.66 o 
 -16   3   6       33.18       -5.36     59.65 o 
 -15   3   6      373.65      498.78    157.20 o 
 -14   3   6      793.86      759.33     75.61 o 
 -13   3   6      669.32      683.09     68.99 o 
 -12   3   6      388.59      436.81     60.51 o 
 -11   3   6     1267.41     1419.16    158.70 o 
 -10   3   6      132.47      117.32     41.70 o 
  -9   3   6      929.54      926.71     66.52 o 
  -8   3   6       54.44       58.77     33.58 o 
  -7   3   6      727.50      758.52    105.01 o 
  -6   3   6     1013.44     1002.83     55.07 o 
  -5   3   6     1511.54     1583.93    194.56 o 
  -4   3   6      187.23      239.25     29.11 o 
  -3   3   6     2304.99     2340.77     82.33 o 
  -2   3   6     1374.12     1283.36     46.77 o 
  -1   3   6     2619.13     2732.60     89.42 o 
   1   3   6       38.08       32.05     17.49 o 
   2   3   6      580.29      572.96     38.94 o 
   3   3   6      557.86      472.72     33.13 o 
   4   3   6      581.54      612.93     45.17 o 
   5   3   6       45.00       60.17     29.72 o 
   6   3   6      458.81      435.25     54.31 o 
   7   3   6     2548.42     2528.14    216.25 o 
   8   3   6      151.95      169.07     55.72 o 
   9   3   6      204.17      219.52     63.78 o 
  10   3   6      268.39      134.98     66.01 o 
  11   3   6      462.14      353.89     78.94 o 
  12   3   6      390.00      202.95    114.70 o 
  13   3   6       26.96       52.30     75.19 o 
  14   3   6       12.41      -80.01     74.31 o 
  15   3   6      523.52      370.27     99.14 o 
  16   3   6      199.19      183.81     96.00 o 
  17   3   6       78.13      136.01    100.03 o 
 -18   4   6      337.83      332.94    108.03 o 
 -17   4   6     1237.47     1259.61    108.38 o 
 -16   4   6      881.42      959.32     98.05 o 
 -15   4   6      111.24      150.40     69.66 o 
 -14   4   6      142.48       82.16     64.46 o 
 -13   4   6     1619.50     1477.41    144.50 o 
 -12   4   6     1548.17     1798.05    154.66 o 
 -11   4   6     1146.75     1074.31    117.18 o 
 -10   4   6      423.59      285.73     76.46 o 
  -9   4   6      562.08      644.28     86.16 o 
  -8   4   6      783.06      751.22     85.67 o 
  -6   4   6       32.10       -7.17     25.37 o 
  -5   4   6     1036.21     1077.98     60.03 o 
  -4   4   6     3434.03     3332.82     92.23 o 
  -3   4   6     2226.12     2124.00     93.84 o 
  -2   4   6      494.25      560.07     33.99 o 
   3   4   6       34.85       30.16     22.87 o 
   4   4   6     4160.28     4279.04    128.43 o 
   5   4   6     4549.82     4520.44    142.91 o 
   6   4   6     2615.46     2507.63    164.32 o 
   7   4   6      303.20      219.68     83.94 o 
   8   4   6      187.91      177.41     62.19 o 
   9   4   6      509.32      516.49     76.67 o 
  10   4   6      890.29      705.29    131.50 o 
  11   4   6      194.00      140.71     74.70 o 
  12   4   6      158.94      164.42     79.98 o 
  13   4   6     1166.63      995.51    209.00 o 
  14   4   6      528.05      368.35    101.49 o 
  15   4   6      212.10      216.26    101.61 o 
 -16   5   6      298.38      321.22    137.19 o 
 -15   5   6     1097.50     1176.07    160.21 o 
 -14   5   6     1305.43     1492.36    169.76 o 
 -13   5   6      483.88      556.89    122.46 o 
 -12   5   6      146.31       60.31     93.75 o 
 -11   5   6      973.43      818.34    119.93 o 
 -10   5   6     1981.83     1993.67    156.45 o 
  -9   5   6     1056.45      861.81    107.32 o 
  -8   5   6      593.35      627.99     88.10 o 
  -7   5   6       79.05      120.46     61.49 o 
  -6   5   6      893.20      760.25     85.87 o 
  -5   5   6     1126.83     1188.54     99.01 o 
  -4   5   6        2.92      -34.93     46.15 o 
  -3   5   6      391.92      373.18     41.00 o 
   1   5   6     1148.14     1066.97    152.21 o 
   2   5   6     3467.87     3441.66    263.10 o 
   3   5   6      793.33      505.81    117.83 o 
   4   5   6     2546.11     2728.00    243.93 o 
   5   5   6      274.46      161.91     53.70 o 
   6   5   6     1184.54     1078.24     85.32 o 
   7   5   6     1940.86     2076.26    239.81 o 
   8   5   6     1056.19      983.35     95.63 o 
   9   5   6       74.89      109.66    115.19 o 
  10   5   6      153.36      182.53     77.62 o 
  11   5   6     1003.03      937.82    186.53 o 
  12   5   6      757.04      567.49    119.38 o 
  13   5   6      215.26      202.98     93.65 o 
 -14   6   6       96.72       90.01    126.93 o 
 -13   6   6      285.88      214.74    122.92 o 
 -12   6   6      593.20      535.01    132.44 o 
 -11   6   6      260.03      140.91    104.54 o 
 -10   6   6      180.87      141.17     96.43 o 
  -9   6   6      309.42      348.79     97.82 o 
  -8   6   6      319.19      366.75     94.60 o 
  -7   6   6       92.40      123.43     82.02 o 
  -6   6   6       46.38      -71.58     71.86 o 
  -5   6   6       36.49       82.42     74.02 o 
  -4   6   6      575.79      483.05     77.62 o 
  -3   6   6      547.62      583.84     72.31 o 
   2   6   6      997.41      873.82    164.53 o 
   3   6   6      170.43      154.81    117.13 o 
   4   6   6      336.19      451.94    139.63 o 
   5   6   6      322.11      292.89    130.98 o 
   6   6   6       78.30      -35.94     56.12 o 
   7   6   6       47.49       31.18     61.24 o 
   8   6   6      166.15      146.64     68.25 o 
   9   6   6      136.60      170.29     77.06 o 
  10   6   6      171.70      141.28     81.64 o 
  -9   7   6       42.31      -86.61    100.48 o 
  -8   7   6        0.83       -6.88     99.84 o 
  -7   7   6      111.76       10.64     92.15 o 
  -6   7   6        2.60       88.75     91.34 o 
  -5   7   6       13.83      -13.36     80.62 o 
  -4   7   6       30.22      -15.41     74.63 o 
   4   7   6       39.70      147.26    136.01 o 
   5   7   6       24.72       -3.65    122.96 o 
   6   7   6       51.05      145.07    139.59 o 
 -21   1   7       19.23      -31.85     90.58 o 
 -20   1   7      116.58      178.87     93.19 o 
 -19   1   7      460.06      488.91     99.71 o 
 -18   1   7      167.87       28.05     80.54 o 
 -17   1   7      324.68      354.57     89.94 o 
 -16   1   7      861.73      925.00    103.21 o 
 -15   1   7     1153.59     1129.91     79.41 o 
 -14   1   7      317.35      319.39     53.75 o 
 -13   1   7      471.49      492.53     56.49 o 
 -12   1   7     1831.72     2074.09     91.87 o 
 -11   1   7      860.59      813.27     37.25 o 
 -10   1   7      549.26      498.74     36.46 o 
  -9   1   7      205.95      267.89     22.92 o 
  -8   1   7     2051.32     2172.08     65.81 o 
  -7   1   7    10238.85    10830.05    161.04 o 
  -6   1   7    13460.70    13952.15    251.64 o 
  -5   1   7     1626.93     1617.66     59.65 o 
  -4   1   7      429.41      448.48     32.38 o 
  -3   1   7    11998.73    12047.67    210.28 o 
  -2   1   7     3944.03     3927.96     60.43 o 
  -1   1   7     5687.65     5695.98     73.02 o 
   0   1   7     9660.65     9325.82    201.24 o 
   1   1   7      768.40      861.71     35.55 o 
   2   1   7      143.04      164.20     24.32 o 
   3   1   7     2198.94     2078.90     43.51 o 
   4   1   7     1426.05     1494.52     42.77 o 
   5   1   7      269.90      265.33     25.26 o 
   6   1   7     5039.78     4889.17     81.56 o 
   7   1   7     1677.86     1722.90     58.51 o 
   8   1   7      339.30      207.71     37.71 o 
   9   1   7      654.63      634.29     47.73 o 
  10   1   7      245.56      185.76     36.90 o 
  11   1   7     1056.75     1070.59     62.06 o 
  12   1   7      529.53      512.65     53.47 o 
  13   1   7       70.77        2.96     52.77 o 
  14   1   7      619.59      552.90     69.04 o 
  15   1   7      902.87      893.78     79.35 o 
  16   1   7      363.42      391.42     77.76 o 
  17   1   7       22.59       90.19    145.43 o 
  18   1   7      359.07      540.25    120.17 o 
 -21   2   7      350.08      258.64    109.31 o 
 -20   2   7       32.80       20.69     93.59 o 
 -19   2   7        8.33      -11.37     84.60 o 
 -18   2   7      975.18     1043.31    123.24 o 
 -17   2   7     1482.12     1502.83    134.20 o 
 -16   2   7      500.02      514.26     71.42 o 
 -15   2   7      646.00      624.98     84.26 o 
 -14   2   7     1491.16     1533.86    164.83 o 
 -13   2   7     2617.15     2753.49    114.74 o 
 -12   2   7     2485.45     2505.91    104.29 o 
 -11   2   7        9.14      -45.77     34.08 o 
 -10   2   7     2690.67     2712.75     96.97 o 
  -9   2   7     1357.50     1254.41    154.00 o 
  -8   2   7     6271.93     6050.27    140.59 o 
  -7   2   7      782.06      836.74    117.56 o 
  -6   2   7     2674.36     2765.40    155.83 o 
  -5   2   7    14121.53    14526.50    335.34 o 
  -4   2   7    18624.51    19435.22    473.71 o 
  -3   2   7      456.01      456.48     45.38 o 
  -2   2   7      487.18      493.26     45.03 o 
  -1   2   7     4912.47     4648.25     97.81 o 
   0   2   7     6329.00     5948.12     91.27 o 
   1   2   7      334.29      313.00     26.62 o 
   2   2   7      473.04      511.04     28.13 o 
   3   2   7     1236.14     1083.03     51.09 o 
   4   2   7     6043.97     5949.84    103.71 o 
   5   2   7     3242.17     3178.74     75.02 o 
   6   2   7      476.66      534.33     33.45 o 
   7   2   7      388.35      401.17     39.22 o 
   8   2   7     5134.50     5174.08    103.30 o 
   9   2   7     3130.01     3136.15     88.26 o 
  10   2   7     1160.47     1057.12     59.20 o 
  11   2   7       46.21       87.14     46.68 o 
  12   2   7     2226.13     2185.37     90.19 o 
  13   2   7     2410.28     2670.96     90.44 o 
  14   2   7      738.18      866.65     66.75 o 
  15   2   7       32.67        8.31     58.17 o 
  16   2   7      582.16      733.56     83.01 o 
  17   2   7      368.08      371.08     74.00 o 
 -20   3   7      562.90      584.91    124.67 o 
 -19   3   7      543.01      613.96    117.66 o 
 -18   3   7       65.75      161.36     95.14 o 
 -17   3   7       67.23       -0.47     65.90 o 
 -16   3   7     1280.57     1304.08    145.74 o 
 -15   3   7      379.34      395.11     68.15 o 
 -14   3   7      124.55      110.44     64.89 o 
 -13   3   7       61.27       43.18     58.12 o 
 -12   3   7      985.32     1115.92     76.61 o 
 -11   3   7      275.89      227.96     49.72 o 
 -10   3   7     4046.61     4433.84    130.66 o 
  -9   3   7     1162.96     1166.46    115.62 o 
  -8   3   7     2916.14     2889.88     97.94 o 
  -7   3   7     2137.22     2221.98     84.88 o 
  -6   3   7     5562.09     5684.44    319.63 o 
  -5   3   7      267.76      193.09     28.56 o 
  -4   3   7      451.36      503.35     36.98 o 
  -3   3   7     5060.65     4849.76    189.22 o 
  -2   3   7     5933.25     5970.79    118.74 o 
   0   3   7      119.05      141.15     20.61 o 
   1   3   7     2060.89     2129.00     57.87 o 
   2   3   7     4340.70     4202.23     89.83 o 
   3   3   7     2216.55     2182.97     66.44 o 
   4   3   7       81.56       49.50     26.97 o 
   5   3   7     1194.33     1237.84    135.22 o 
   6   3   7     2962.76     3282.51    232.62 o 
   7   3   7      267.44      206.85    109.89 o 
   8   3   7      414.80      469.93    127.09 o 
   9   3   7      847.12      804.75     87.20 o 
  10   3   7     1835.24     1893.59    132.19 o 
  11   3   7     3818.48     4295.04    296.76 o 
  12   3   7      208.04      155.63     96.29 o 
  13   3   7        1.51       16.30     73.78 o 
  14   3   7      931.79      636.44    114.02 o 
  15   3   7     1068.33      816.60    116.23 o 
  16   3   7      354.74      210.28    135.99 o 
 -18   4   7      158.38       55.20     79.45 o 
 -17   4   7      103.09      202.02    112.85 o 
 -16   4   7      240.14      255.22     75.19 o 
 -15   4   7       75.87       18.68     85.67 o 
 -14   4   7      110.75       67.64    122.69 o 
 -13   4   7       17.70      -12.10     77.70 o 
 -12   4   7      588.08      418.06     94.84 o 
 -11   4   7      148.52       83.19     75.22 o 
 -10   4   7      754.39      608.27     91.30 o 
  -9   4   7      172.92      238.24     69.38 o 
  -8   4   7      920.71      858.31     88.36 o 
  -7   4   7        9.44        0.55     23.95 o 
  -5   4   7     1629.63     1621.16     99.02 o 
  -4   4   7     1184.38     1224.98     61.71 o 
  -3   4   7      314.15      306.99     33.49 o 
  -2   4   7       21.17      -17.00     23.40 o 
   1   4   7      223.88       11.35     33.71 o 
   2   4   7      250.82      218.76     62.57 o 
   3   4   7      255.55      268.29     32.86 o 
   4   4   7      251.20      260.25     44.14 o 
   5   4   7      203.28      191.81     55.24 o 
   6   4   7      382.48      396.08     63.30 o 
   7   4   7      218.44      272.63     63.84 o 
   8   4   7      446.25      464.18     73.14 o 
   9   4   7      318.92      170.07     69.56 o 
  10   4   7      116.01       81.97     68.30 o 
  11   4   7       68.56       51.97     72.33 o 
  12   4   7      546.80      333.53     89.04 o 
  13   4   7      520.21      398.64     96.68 o 
  14   4   7       49.93      -84.73     81.32 o 
  15   4   7       66.99        9.89     90.44 o 
 -16   5   7      108.69       46.16    116.33 o 
 -15   5   7       42.37      -53.98    104.07 o 
 -14   5   7       37.35      -34.79    103.84 o 
 -13   5   7      140.03      218.70    105.82 o 
 -12   5   7       41.80      -19.89     86.97 o 
 -11   5   7      612.37      636.79    113.33 o 
 -10   5   7      277.02      205.37     87.43 o 
  -9   5   7       54.81       79.96     69.61 o 
  -8   5   7       54.88      111.16     66.16 o 
  -7   5   7      388.76      238.17     70.18 o 
  -6   5   7     1018.66      899.91     89.48 o 
  -5   5   7       99.41       87.15     53.85 o 
  -4   5   7       61.11       71.52     52.78 o 
  -3   5   7      366.68      339.72     39.59 o 
   1   5   7      293.50      284.08    101.58 o 
   2   5   7      439.72      370.64    110.18 o 
   3   5   7      392.67      332.84    112.69 o 
   4   5   7      141.30      176.01     59.01 o 
   5   5   7      162.57      110.91     54.70 o 
   6   5   7      254.24      275.76     65.07 o 
   7   5   7      505.49      473.38     76.18 o 
   8   5   7       27.65       66.34     65.73 o 
   9   5   7       59.23      -44.50     68.31 o 
  10   5   7       99.82       50.54     73.14 o 
  11   5   7      297.69      220.84     83.59 o 
  12   5   7       74.99       45.90     82.57 o 
  13   5   7       29.99       42.10    106.50 o 
 -14   6   7      422.33      505.39    145.70 o 
 -13   6   7      509.62      242.39    122.39 o 
 -12   6   7      680.97      548.86    128.15 o 
 -11   6   7       13.46       24.61     96.65 o 
 -10   6   7      417.12      500.01    111.35 o 
  -9   6   7      768.96      656.55    111.26 o 
  -8   6   7      497.18      699.38    107.90 o 
  -7   6   7       46.57       21.28     80.01 o 
  -6   6   7      165.06      174.13     80.60 o 
  -5   6   7     1434.24     1483.10    118.55 o 
  -3   6   7      184.84      193.75     62.92 o 
   2   6   7      299.20      226.40    124.69 o 
   3   6   7      836.95      758.57    157.54 o 
   4   6   7      712.46      804.94    163.97 o 
   5   6   7      872.57      815.29    170.81 o 
   6   6   7       44.30       56.17     60.19 o 
   7   6   7      108.34       81.62     64.97 o 
   8   6   7      346.80      240.24     76.62 o 
   9   6   7      174.68      112.75     78.04 o 
  10   6   7       18.28       -3.89     78.44 o 
  -9   7   7       61.01      -80.60     99.78 o 
  -8   7   7      265.68      171.04    103.80 o 
  -7   7   7      689.96      441.77    106.28 o 
  -6   7   7      826.26      682.17    109.97 o 
  -5   7   7      105.99      306.76     92.13 o 
  -4   7   7      139.13      138.39     80.00 o 
   4   7   7      121.26       68.50    132.58 o 
   5   7   7      154.03      207.51    144.79 o 
 -20   0   8      221.84      221.64     83.86 o 
 -19   0   8     1015.64      972.38    102.57 o 
 -18   0   8     1276.39     1322.79    112.43 o 
 -17   0   8     1116.64     1147.99    103.58 o 
 -16   0   8       22.60      -16.02     63.42 o 
 -15   0   8     2044.51     2032.32    137.91 o 
 -14   0   8     6457.29     6694.04    228.35 o 
 -13   0   8     2858.48     2852.62    142.86 o 
 -12   0   8      852.47      852.49     59.20 o 
 -11   0   8       95.58      100.27     33.73 o 
 -10   0   8     7809.48     7949.90    172.68 o 
  -9   0   8     6110.75     6208.32    203.86 o 
  -8   0   8     2408.58     2293.58    113.15 o 
  -7   0   8      426.14      355.07     81.59 o 
  -6   0   8     3920.07     3864.78     95.21 o 
  -5   0   8    14297.71    14194.45    310.59 o 
  -4   0   8     1227.63     1162.42     59.41 o 
  -3   0   8     2381.89     2385.61     69.93 o 
  -2   0   8     3957.19     3803.17     91.33 o 
  -1   0   8     3399.70     3334.88     91.99 o 
   0   0   8     9764.57     9206.29    176.59 o 
   1   0   8     4634.14     4609.04     92.78 o 
   2   0   8     1321.18     1177.51     51.20 o 
   3   0   8     7056.62     6744.18    127.56 o 
   4   0   8    14278.58    14533.17    303.79 o 
   5   0   8      593.39      530.91     41.91 o 
   6   0   8      146.64      161.20     35.04 o 
   7   0   8     3544.17     3471.82    103.09 o 
   8   0   8     8022.62     8039.82    210.86 o 
   9   0   8     6879.03     6967.87    163.34 o 
  10   0   8      738.76      782.00     70.04 o 
  11   0   8      724.50      742.48     72.13 o 
  12   0   8     2697.84     2889.55    121.93 o 
  13   0   8     1563.67     1779.36    106.61 o 
  14   0   8      297.91      324.60    138.46 o 
  15   0   8      438.20      338.23    145.09 o 
  16   0   8     1702.19     1800.90    189.70 o 
  17   0   8      916.89     1009.26    175.41 o 
 -21   1   8      288.79      234.76     98.06 o 
 -20   1   8      360.38      368.55    101.54 o 
 -19   1   8      367.71      291.99     93.56 o 
 -18   1   8      140.73      153.96     84.83 o 
 -17   1   8      645.72      724.91    101.24 o 
 -16   1   8     2520.25     2671.54    153.45 o 
 -15   1   8     1846.24     1856.08    101.67 o 
 -14   1   8       94.14      109.03     47.17 o 
 -13   1   8      509.05      561.89    109.81 o 
 -12   1   8     3299.61     3603.74     86.65 o 
 -11   1   8     1597.30     1697.56     53.22 o 
 -10   1   8      314.99      346.02     26.82 o 
  -9   1   8      367.64      374.22     30.97 o 
  -8   1   8     5334.98     5308.40    103.19 o 
  -7   1   8     8824.77     8685.62    173.36 o 
  -6   1   8      675.65      624.55     30.97 o 
  -5   1   8      320.05      293.51     21.58 o 
  -4   1   8     1389.87     1393.59     36.30 o 
  -3   1   8    11890.69    11697.59    149.95 o 
  -2   1   8     1429.36     1388.63     36.79 o 
  -1   1   8     3254.22     3123.12    107.79 o 
   0   1   8     3962.24     4062.43    127.53 o 
   1   1   8    10728.75    10954.76    191.16 o 
   2   1   8    16439.78    17180.10    188.51 o 
   3   1   8      762.58      745.51     32.32 o 
   4   1   8      401.52      445.07     24.30 o 
   5   1   8     1247.92     1261.67     38.30 o 
   6   1   8     2902.92     2909.97     58.58 o 
   7   1   8     3014.60     3034.25     69.10 o 
   8   1   8      196.71      232.48     34.74 o 
   9   1   8     2536.68     2593.99     80.36 o 
  10   1   8     2131.87     2186.13     71.01 o 
  11   1   8      340.06      312.15     48.15 o 
  12   1   8       71.00       36.01     50.14 o 
  13   1   8      342.89      311.02     70.59 o 
  14   1   8      504.08      492.27     68.42 o 
  15   1   8      726.72      796.73     97.80 o 
  16   1   8      149.33      282.95    102.03 o 
  17   1   8      134.23      216.96    108.68 o 
 -21   2   8       37.40       25.70    100.89 o 
 -20   2   8       17.32      -34.28     90.37 o 
 -19   2   8       26.25      -54.87     82.65 o 
 -18   2   8      109.28       59.65     83.93 o 
 -17   2   8       48.18       69.55     84.00 o 
 -16   2   8       30.01      -12.11     51.40 o 
 -15   2   8       63.16       40.34     68.13 o 
 -14   2   8      251.95      186.11     53.79 o 
 -13   2   8      799.66      807.91     70.24 o 
 -12   2   8      467.11      469.98     56.08 o 
 -11   2   8       61.71       67.02     39.74 o 
 -10   2   8      121.48       71.96     36.46 o 
  -9   2   8     1065.57      979.77     59.39 o 
  -8   2   8        2.88      -48.21     26.33 o 
  -7   2   8      152.44      178.88     41.69 o 
  -6   2   8     4363.80     4349.59    157.77 o 
  -5   2   8     3803.58     4076.65    218.32 o 
  -4   2   8      293.36      364.57     38.61 o 
  -3   2   8     3067.80     3315.64    118.98 o 
  -2   2   8       68.83       41.26     20.16 o 
  -1   2   8      966.74     1038.63     77.95 o 
   0   2   8      821.85      792.65     66.04 o 
   1   2   8     1170.40     1195.16     73.48 o 
   2   2   8       83.69       34.79     18.71 o 
   3   2   8      470.04      489.49     36.53 o 
   4   2   8      480.15      528.76     41.19 o 
   5   2   8       13.17      -33.17     20.89 o 
   6   2   8      742.55      826.63     38.97 o 
   7   2   8      434.71      478.49     41.49 o 
   8   2   8       76.57       86.54     38.08 o 
   9   2   8      109.42       54.16     43.15 o 
  10   2   8      196.43      196.10     49.40 o 
  11   2   8      234.85      231.18     51.78 o 
  12   2   8      489.80      395.64     53.18 o 
  13   2   8       99.62       56.73     51.75 o 
  14   2   8       13.05       -2.44     55.77 o 
  15   2   8      163.81      157.50     63.32 o 
  16   2   8       46.10       43.80     64.83 o 
  17   2   8      130.10       64.72     69.37 o 
 -20   3   8      144.54       70.76    104.85 o 
 -19   3   8      148.00      224.06    101.24 o 
 -18   3   8       10.28      -41.38     90.00 o 
 -17   3   8      295.30      197.85     71.67 o 
 -16   3   8      720.09      674.47     81.28 o 
 -15   3   8      922.62     1001.22     85.96 o 
 -14   3   8      257.09      233.05     59.53 o 
 -13   3   8      480.13      491.95     80.85 o 
 -12   3   8      694.01      754.63     88.13 o 
 -11   3   8      648.61      658.93     62.01 o 
 -10   3   8      202.75      196.74     45.72 o 
  -9   3   8      762.20      779.74     57.13 o 
  -8   3   8      891.20     1047.32     89.22 o 
  -7   3   8      852.45      829.50     72.38 o 
  -6   3   8      805.71      887.87     52.69 o 
  -5   3   8       47.98       36.43     19.70 o 
  -4   3   8     1492.59     1533.47     61.04 o 
  -3   3   8     2965.54     2959.39     79.69 o 
  -2   3   8     2207.10     2278.52     66.76 o 
  -1   3   8      408.09      409.60     30.15 o 
   0   3   8      349.79      351.16     24.41 o 
   1   3   8     1831.25     1768.40     56.78 o 
   2   3   8      539.01      509.04     35.50 o 
   3   3   8      338.07      342.60     34.65 o 
   4   3   8      169.90      162.17     60.46 o 
   5   3   8     1256.79     1025.93    136.02 o 
   6   3   8     2187.06     2111.58    199.90 o 
   7   3   8      356.79      348.85     62.41 o 
   8   3   8      102.79       -1.38     53.42 o 
   9   3   8     1172.81     1100.82    195.69 o 
  10   3   8       49.58       17.57     64.93 o 
  11   3   8      636.71      546.96     90.43 o 
  12   3   8      322.62      209.44     85.19 o 
  13   3   8       64.40      155.77     80.83 o 
  14   3   8      501.60      282.51    105.70 o 
  15   3   8       67.46       70.77     87.48 o 
  16   3   8       61.72       93.50     96.26 o 
 -19   4   8      377.99      256.50    115.53 o 
 -18   4   8      966.48      845.17    100.62 o 
 -17   4   8      529.97      507.68     87.27 o 
 -16   4   8       28.52       -8.26     66.01 o 
 -15   4   8      457.62      327.23     74.12 o 
 -14   4   8      621.51      641.31     77.86 o 
 -13   4   8     2986.48     3642.23    204.38 o 
 -12   4   8     1037.18      993.73    117.07 o 
 -11   4   8      968.62      849.97    107.73 o 
 -10   4   8     3548.13     3764.21    186.00 o 
  -9   4   8     3244.10     3217.14    163.96 o 
  -8   4   8      346.13      299.04     63.69 o 
  -7   4   8       34.01       25.11     27.69 o 
  -5   4   8     5321.05     5393.56    129.33 o 
  -4   4   8     2530.90     2558.87     81.38 o 
  -3   4   8     1059.17     1013.04     54.27 o 
  -2   4   8     1061.45     1025.81     52.09 o 
  -1   4   8     1947.41     1960.54    117.99 o 
   2   4   8     1064.97     1103.06     51.40 o 
   3   4   8     4471.09     4462.45    146.05 o 
   4   4   8     5753.13     5544.90    163.65 o 
   5   4   8      298.45      219.55     56.27 o 
   6   4   8      252.85      158.11     89.54 o 
   7   4   8     1669.29     1591.47    163.98 o 
   8   4   8     1456.15     1392.48    103.78 o 
   9   4   8      555.41      551.57     82.88 o 
  10   4   8        1.89       64.59     69.82 o 
  11   4   8      494.73      430.27     89.98 o 
  12   4   8      639.68      662.46    118.34 o 
  13   4   8      405.16      290.32     94.38 o 
  14   4   8      174.93      129.69     93.98 o 
 -17   5   8      432.54      340.08    143.58 o 
 -16   5   8      710.12      768.54    156.40 o 
 -15   5   8     1067.61     1098.64    157.47 o 
 -14   5   8        3.76       84.43    106.87 o 
 -13   5   8      465.29      557.73    118.63 o 
 -12   5   8     1210.64     1323.91    143.09 o 
 -11   5   8     2061.79     2358.00    169.19 o 
 -10   5   8       57.02       78.17     78.60 o 
  -9   5   8      104.71      108.49     71.26 o 
  -8   5   8     2741.44     2957.84    159.44 o 
  -7   5   8     4723.59     4595.95    193.48 o 
  -6   5   8      184.36      165.64     61.36 o 
  -5   5   8        6.15       29.91     54.28 o 
  -4   5   8      515.57      490.34     66.74 o 
  -3   5   8     1123.17     1100.55     84.77 o 
  -2   5   8     1956.37     2027.69     69.07 o 
   1   5   8     3500.54     3485.49    260.49 o 
   2   5   8      978.09      783.04    139.75 o 
   3   5   8      861.97      793.58    142.88 o 
   4   5   8      302.36      239.84     56.89 o 
   5   5   8      700.19      827.83    118.86 o 
   6   5   8     2312.89     2179.78    244.00 o 
   7   5   8      498.16      547.93     81.22 o 
   8   5   8      169.95      164.20     86.33 o 
   9   5   8      687.26      464.62     86.39 o 
  10   5   8     1190.43     1131.38    199.82 o 
  11   5   8      544.52      467.98     96.54 o 
  12   5   8      163.26      100.30     85.22 o 
 -14   6   8      507.98      449.22    140.34 o 
 -13   6   8      251.63      149.91    123.14 o 
 -12   6   8      197.93      269.08    116.30 o 
 -11   6   8      482.37      290.23    108.51 o 
 -10   6   8      566.56      461.86    109.27 o 
  -9   6   8      551.39      597.10    106.30 o 
  -8   6   8       17.82       22.93     83.82 o 
  -7   6   8        1.84       60.10     80.19 o 
  -6   6   8      392.74      288.18     86.63 o 
  -5   6   8      428.59      366.68     82.25 o 
  -4   6   8       35.50       45.29     65.49 o 
   2   6   8      428.07      350.14    128.86 o 
   3   6   8      691.53      663.74    150.40 o 
   4   6   8      758.89      780.41    169.16 o 
   5   6   8      171.95      214.58    124.90 o 
   6   6   8      183.27      145.41     64.57 o 
   7   6   8       51.07      127.55     68.42 o 
   8   6   8      293.82      266.76     80.00 o 
   9   6   8      262.22      265.69     86.01 o 
  10   6   8       62.37       72.44     82.87 o 
  -9   7   8       11.38       56.41    105.22 o 
  -8   7   8       50.22       48.92    102.24 o 
  -7   7   8       32.33       30.92     94.25 o 
  -6   7   8        1.20      -41.71     88.42 o 
  -5   7   8       14.04      -33.27     82.66 o 
   4   7   8        9.26       80.51    134.60 o 
   5   7   8       63.62       36.60    131.47 o 
 -22   1   9       70.83       91.90     97.40 o 
 -21   1   9      327.42      347.56    101.28 o 
 -20   1   9      492.52      594.41    107.02 o 
 -19   1   9      180.02      192.41     87.00 o 
 -18   1   9      236.01      213.38     86.82 o 
 -17   1   9      487.43      581.34     93.23 o 
 -16   1   9     1148.59     1162.98    107.39 o 
 -15   1   9     1057.42     1017.51     76.82 o 
 -14   1   9      108.25      101.21     34.08 o 
 -13   1   9      680.89      647.05     43.67 o 
 -12   1   9     1040.90     1055.05     49.29 o 
 -11   1   9      648.24      656.53     44.63 o 
 -10   1   9      101.39      106.58     21.58 o 
  -9   1   9       17.98       14.20     18.01 o 
  -8   1   9     2850.37     2869.91     58.65 o 
  -7   1   9     7313.22     7682.66    299.85 o 
  -5   1   9     1454.46     1554.63     45.16 o 
  -4   1   9     9895.18    10054.39    169.98 o 
  -3   1   9     1167.13     1099.97     45.60 o 
  -2   1   9     1183.96     1212.44     43.42 o 
  -1   1   9        6.26       -4.48     16.67 o 
   0   1   9     5479.22     5456.86    117.61 o 
   1   1   9     4834.44     4767.42     68.58 o 
   2   1   9     8978.51     9317.51    122.21 o 
   3   1   9     1051.38     1166.39     52.89 o 
   4   1   9     5225.81     5034.85     77.08 o 
   5   1   9     2839.64     2627.72     70.00 o 
   6   1   9     1908.52     1802.02     53.76 o 
   7   1   9      265.70      141.93     38.42 o 
   8   1   9      884.48      871.36     61.27 o 
   9   1   9     1287.62     1367.88     60.32 o 
  10   1   9     1427.28     1410.14     74.85 o 
  11   1   9      383.57      451.13     57.11 o 
  12   1   9      123.05      131.08     52.41 o 
  13   1   9     1144.93     1074.63     76.74 o 
  14   1   9      747.34      741.72     74.28 o 
  15   1   9      168.41      128.02    123.71 o 
  16   1   9       14.63      124.75    100.22 o 
  17   1   9      802.24      785.29    136.92 o 
 -21   2   9       15.55      -57.59     93.90 o 
 -20   2   9      120.37      181.11     96.12 o 
 -19   2   9     1158.73     1292.47    130.06 o 
 -18   2   9     1088.18     1020.20    118.99 o 
 -17   2   9      534.79      524.18     99.60 o 
 -16   2   9      297.45      321.91     64.29 o 
 -15   2   9     1566.20     1728.83    102.41 o 
 -14   2   9     1727.30     1976.18    115.33 o 
 -13   2   9      164.29      119.57     48.00 o 
 -12   2   9       80.24       57.03     41.53 o 
 -11   2   9      916.17      920.95     63.89 o 
 -10   2   9     4052.54     4110.59    137.15 o 
  -9   2   9     4680.13     4526.83    122.92 o 
  -8   2   9      434.88      463.56     49.99 o 
  -7   2   9     3079.26     3256.33     92.17 o 
  -6   2   9     5368.67     5291.97    142.21 o 
  -5   2   9     9695.75    10041.63    289.11 o 
  -4   2   9     5019.19     5257.36    185.53 o 
  -3   2   9     1771.85     1996.69     93.70 o 
  -2   2   9    11377.34    11184.42    292.23 o 
  -1   2   9     4676.51     4719.08    105.83 o 
   0   2   9     2254.77     2195.65     63.93 o 
   1   2   9     2680.37     2842.00     76.40 o 
   2   2   9     6306.68     6282.48    106.70 o 
   3   2   9     3434.78     3225.47     73.12 o 
   4   2   9     3655.80     3755.69     69.24 o 
   5   2   9      230.70      204.11     24.52 o 
   6   2   9     1941.27     1959.69     63.44 o 
   7   2   9     2665.91     2623.34     74.33 o 
   8   2   9     5766.40     5784.63    121.17 o 
   9   2   9     1016.11      995.68     61.97 o 
  10   2   9      504.34      538.40     56.11 o 
  11   2   9     1570.51     1583.57     86.54 o 
  12   2   9     3166.22     3200.62     97.03 o 
  13   2   9      925.20      947.31     73.89 o 
  14   2   9      289.66      208.68     62.65 o 
  15   2   9     1229.61     1320.10    135.02 o 
  16   2   9      778.91      779.82     89.96 o 
 -20   3   9      454.56      387.14    114.89 o 
 -19   3   9       92.06       61.30     94.10 o 
 -18   3   9      203.47      226.15     74.71 o 
 -17   3   9     1044.91     1087.68     95.69 o 
 -16   3   9     1062.39     1157.18    124.15 o 
 -15   3   9      342.75      226.28     64.70 o 
 -14   3   9       21.74       59.93     74.90 o 
 -13   3   9     1540.91     1588.41     96.77 o 
 -12   3   9     1430.37     1660.98     96.52 o 
 -11   3   9     1557.07     1679.01     94.88 o 
 -10   3   9      139.16      122.98     42.05 o 
  -9   3   9     1120.52     1039.36     63.15 o 
  -8   3   9     6461.49     6762.33    227.32 o 
  -7   3   9     3286.49     3324.20    103.15 o 
  -6   3   9      172.98      193.80     32.56 o 
  -5   3   9     1292.93     1376.14     94.44 o 
  -4   3   9     1921.67     1970.63     67.23 o 
  -3   3   9     3076.22     2884.75     80.56 o 
  -2   3   9     1685.75     1879.01     63.18 o 
  -1   3   9     1716.86     1675.81     60.11 o 
   0   3   9     5158.90     5428.71    108.80 o 
   1   3   9     6505.88     6565.86    127.08 o 
   2   3   9     1133.17     1166.80     61.55 o 
   3   3   9      294.42      370.96     52.93 o 
   4   3   9     2405.99     2484.01    111.77 o 
   5   3   9     1435.53     1534.29    172.47 o 
   6   3   9     1111.32     1133.82     85.50 o 
   7   3   9      572.86      628.29     74.99 o 
   8   3   9      484.75      444.32     72.12 o 
   9   3   9     1853.04     1934.82    124.23 o 
  10   3   9     3740.20     3697.05    284.08 o 
  11   3   9     1220.33     1033.69    108.67 o 
  12   3   9      507.15      317.45     86.59 o 
  13   3   9      461.79      348.82     91.44 o 
  14   3   9      910.10      796.02    118.00 o 
  15   3   9      473.35      363.92    101.67 o 
 -19   4   9      190.21      181.12     85.43 o 
 -18   4   9       47.13       50.40     77.97 o 
 -17   4   9       68.55       29.85     71.20 o 
 -16   4   9       78.94       84.75    153.83 o 
 -15   4   9      409.09      376.77     78.43 o 
 -14   4   9       39.24       23.92     86.50 o 
 -13   4   9      356.64      326.45     95.41 o 
 -12   4   9       76.20       57.41     74.47 o 
 -11   4   9      189.53      224.91     80.68 o 
 -10   4   9      717.59      773.57     96.14 o 
  -9   4   9      182.36      141.75     64.20 o 
  -8   4   9      224.96      190.07     58.88 o 
  -7   4   9      429.49      105.27     38.88 o 
  -5   4   9     2132.89     2090.31    110.60 o 
  -4   4   9      390.33      395.21     40.17 o 
  -3   4   9      388.32      350.45     41.05 o 
  -2   4   9     1465.52     1534.20     66.99 o 
  -1   4   9      482.38      537.01     38.46 o 
   0   4   9      120.63       90.47     45.36 o 
   1   4   9       69.60       54.13     27.23 o 
   2   4   9     1122.62     1041.01     55.34 o 
   3   4   9      915.12      951.03     52.93 o 
   4   4   9      178.56      210.13     55.35 o 
   5   4   9       99.83      190.48     56.30 o 
   6   4   9       52.67       84.94     55.81 o 
   7   4   9      155.94      114.54     60.87 o 
   8   4   9     1708.41     1384.75    105.70 o 
   9   4   9       78.29       51.02     66.32 o 
  10   4   9       34.08       41.89     69.04 o 
  11   4   9      189.31      181.87     82.97 o 
  12   4   9      166.25      104.26     84.66 o 
  13   4   9       38.44      -74.54     82.04 o 
  14   4   9       33.59       30.24     92.45 o 
 -17   5   9       24.72      159.98    133.76 o 
 -16   5   9       26.73      117.07    117.59 o 
 -15   5   9       74.21      182.62    121.57 o 
 -14   5   9       10.24     -137.09     95.47 o 
 -13   5   9       72.15      157.20    101.90 o 
 -12   5   9      445.67      356.93    105.25 o 
 -11   5   9        2.58      182.82     88.86 o 
 -10   5   9       40.46       67.43     80.61 o 
  -9   5   9      733.43      613.98     95.44 o 
  -8   5   9      779.77      753.90     93.33 o 
  -7   5   9      204.11      269.71     70.63 o 
  -6   5   9       70.43      140.04     62.96 o 
  -5   5   9      466.32      401.62     68.97 o 
  -4   5   9      517.37      566.27     69.19 o 
  -3   5   9     1347.50     1317.70     89.59 o 
  -2   5   9      412.39      391.02     39.36 o 
   1   5   9      687.13      699.15     60.22 o 
   2   5   9      522.82      514.60    123.02 o 
   3   5   9       98.82      165.50     52.50 o 
   4   5   9      348.47      424.93     66.57 o 
   5   5   9       71.03       67.06     60.10 o 
   6   5   9       70.66       16.14     62.11 o 
   7   5   9       28.12        1.98     65.06 o 
   8   5   9       27.11      -10.60     66.86 o 
   9   5   9       60.19        7.19     68.03 o 
  10   5   9       54.68        6.96     73.24 o 
  11   5   9        7.42      -62.44     75.42 o 
  12   5   9       66.75      110.28     88.83 o 
 -14   6   9      242.12      393.79    136.44 o 
 -13   6   9      158.25      163.87    120.83 o 
 -12   6   9       32.46      -31.81    102.40 o 
 -11   6   9      489.29      574.78    118.57 o 
 -10   6   9      684.50      525.14    111.23 o 
  -9   6   9       30.63      -32.57     81.02 o 
  -8   6   9       89.72       -1.76     80.07 o 
  -7   6   9      362.14      255.05     90.60 o 
  -6   6   9     1908.76     1889.15    137.58 o 
  -5   6   9     1152.96      930.39     97.83 o 
  -4   6   9      214.83      228.25     70.05 o 
   2   6   9      477.04      504.94    144.18 o 
   3   6   9      855.53      905.16    172.73 o 
   4   6   9      677.55      543.96    147.82 o 
   5   6   9       32.91       36.56     63.33 o 
   6   6   9      173.39      179.06     66.67 o 
   7   6   9      479.23      474.16     87.18 o 
   8   6   9     1054.30     1029.01    202.17 o 
   9   6   9       23.19       54.21     78.35 o 
  -9   7   9      236.86      164.28    108.32 o 
  -8   7   9     1039.74      908.04    129.64 o 
  -7   7   9      891.38      756.17    120.51 o 
  -6   7   9       60.23      -34.77     90.80 o 
  -5   7   9       96.22       28.43     86.05 o 
  -4   7   9     1013.39      894.82    101.38 o 
   4   7   9      524.83      545.05    168.57 o 
 -20   0  10     1920.16     2413.45    156.94 o 
 -19   0  10     1582.60     1803.04    146.12 o 
 -18   0  10      654.60      708.39     93.87 o 
 -17   0  10       89.79       83.63     69.03 o 
 -16   0  10     1279.73     1348.11    108.05 o 
 -15   0  10     2433.12     2555.35    147.25 o 
 -14   0  10     3461.25     3441.15    165.66 o 
 -13   0  10      513.46      465.62     72.43 o 
 -12   0  10     1355.84     1345.82    129.64 o 
 -11   0  10     6962.72     7359.97    256.17 o 
 -10   0  10    12370.27    12819.35    364.66 o 
  -9   0  10     4100.47     4358.04    165.73 o 
  -8   0  10      788.39      794.45     47.47 o 
  -7   0  10     5163.89     5143.10    119.12 o 
  -6   0  10     6870.19     6586.17    140.51 o 
  -5   0  10     1306.57     1240.49     56.62 o 
  -4   0  10     1125.48     1207.55     57.71 o 
  -3   0  10     8800.16     8833.54    170.27 o 
  -2   0  10     4738.69     4522.32    105.13 o 
  -1   0  10     7025.31     6959.67    349.68 o 
   0   0  10     2704.68     2762.92     82.34 o 
   1   0  10     1660.41     1491.74    141.37 o 
   2   0  10    12426.77    11793.94    249.15 o 
   3   0  10    14856.52    14430.86    302.09 o
[truncated: 179,552 more chars]
